# Supplementary material for: Interferon-γ couples CD8+ T cell avidity and differentiation during infection
Source: Nat Commun. 2023 Oct 23;14:6727. doi: 10.1038/s41467-023-42455-4 (PMC10593754; doi:10.1038/s41467-023-42455-4)
Supplement: Supplementary file 5 — Supplementary Data 1 [file 41467_2023_42455_MOESM5_ESM.csv]

p_val	avg_log2FC	pct.1	pct.2	p_val_adj	cluster	gene	gene_ID
1.01E-49	0.40463035	0.377	0.136	3.79E-45	CD8.TEMRA.1	ENSG00000172673	THEMIS
1.04E-44	0.293949372	0.84	0.668	3.88E-40	CD8.TEMRA.1	ENSG00000137441	FGFBP2
5.81E-44	0.452197032	0.332	0.118	2.17E-39	CD8.TEMRA.1	ENSG00000176083	ZNF683
3.64E-41	0.353368257	0.571	0.376	1.36E-36	CD8.TEMRA.1	ENSG00000150093	ITGB1
1.74E-22	0.262824174	0.341	0.196	6.51E-18	CD8.TEMRA.1	ENSG00000110448	CD5
3.95E-16	0.251584197	0.405	0.271	1.48E-11	CD8.TEMRA.1	ENSG00000168685	IL7R
1.65E-103	0.648605416	0.784	0.359	6.15E-99	CD8.TEMRA.2	ENSG00000187118	CMC1
1.35E-93	0.533767654	0.4	0.097	5.05E-89	CD8.TEMRA.2	ENSG00000117281	CD160
2.33E-69	0.520332036	0.543	0.215	8.73E-65	CD8.TEMRA.2	ENSG00000181847	TIGIT
7.28E-61	0.412949503	0.293	0.075	2.72E-56	CD8.TEMRA.2	ENSG00000205810	KLRC3
1.78E-57	0.489378892	0.536	0.225	6.65E-53	CD8.TEMRA.2	ENSG00000150045	KLRF1
5.29E-54	0.327549061	0.263	0.066	1.98E-49	CD8.TEMRA.2	ENSG00000189430	NCR1
1.22E-49	0.37434457	0.33	0.107	4.55E-45	CD8.TEMRA.2	ENSG00000160856	FCRL3
1.67E-42	0.360232256	0.337	0.126	6.23E-38	CD8.TEMRA.2	ENSG00000143669	LYST
9.42E-42	0.391761708	0.375	0.147	3.52E-37	CD8.TEMRA.2	ENSG00000143185	XCL2
7.53E-26	0.266608499	0.259	0.107	2.82E-21	CD8.TEMRA.2	ENSG00000198846	TOX
1.95E-22	0.252767696	0.27	0.12	7.28E-18	CD8.TEMRA.2	ENSG00000261371	PECAM1
3.97E-22	0.292769345	0.603	0.407	1.49E-17	CD8.TEMRA.2	ENSG00000010810	FYN
1.15E-20	0.315833195	0.377	0.202	4.31E-16	CD8.TEMRA.2	ENSG00000111796	KLRB1
1.75E-20	0.279668879	0.495	0.298	6.54E-16	CD8.TEMRA.2	ENSG00000136250	AOAH
2.05E-20	0.290904358	0.384	0.215	7.68E-16	CD8.TEMRA.2	ENSG00000145675	PIK3R1
6.90E-15	0.305378704	0.408	0.262	2.58E-10	CD8.TEMRA.2	ENSG00000011600	TYROBP
2.27E-121	0.947726226	0.679	0.082	8.49E-117	CD8.TEMRA.3	ENSG00000205810	KLRC3
1.18E-96	0.463529941	0.292	0.017	4.41E-92	CD8.TEMRA.3	ENSG00000205809	KLRC2
1.56E-72	0.674999467	0.453	0.059	5.82E-68	CD8.TEMRA.3	ENSG00000240403	KIR3DL2
2.09E-57	0.692620949	0.467	0.079	7.81E-53	CD8.TEMRA.3	ENSG00000243772	KIR2DL3
8.56E-49	0.594271644	0.38	0.06	3.20E-44	CD8.TEMRA.3	ENSG00000167633	KIR3DL1
5.36E-48	0.940439505	0.745	0.265	2.00E-43	CD8.TEMRA.3	ENSG00000011600	TYROBP
1.85E-27	0.634151831	0.628	0.247	6.94E-23	CD8.TEMRA.3	ENSG00000150045	KLRF1
2.14E-23	0.40042056	0.321	0.08	8.01E-19	CD8.TEMRA.3	ENSG00000189430	NCR1
8.70E-19	0.4825112	0.577	0.247	3.25E-14	CD8.TEMRA.3	ENSG00000204475	NCR3
9.63E-15	0.434449635	0.81	0.512	3.60E-10	CD8.TEMRA.3	ENSG00000203747	FCGR3A
3.99E-13	0.342627043	0.847	0.653	1.49E-08	CD8.TEMRA.3	ENSG00000173762	CD7
2.51E-12	0.336226148	0.292	0.106	9.37E-08	CD8.TEMRA.3	ENSG00000131981	LGALS3
1.91E-09	0.341636769	0.577	0.326	7.15E-05	CD8.TEMRA.3	ENSG00000075234	TTC38
1.04E-08	0.281536563	0.905	0.708	0.000390377	CD8.TEMRA.3	ENSG00000211772	TRBC2
9.63E-07	0.282267553	0.693	0.462	0.036023393	CD8.TEMRA.3	ENSG00000118418	HMGN3
2.24E-06	0.258727003	0.693	0.51	0.083710389	CD8.TEMRA.3	ENSG00000181036	FCRL6
3.00E-06	0.263400791	0.372	0.208	0.112098152	CD8.TEMRA.3	ENSG00000167851	CD300A
7.10E-06	0.261394204	0.54	0.354	0.265486996	CD8.TEMRA.3	ENSG00000000938	FGR
8.27E-06	0.253226135	0.409	0.244	0.309393408	CD8.TEMRA.3	ENSG00000181847	TIGIT
2.48E-42	0.701192468	0.515	0.072	9.27E-38	CD8.TEMRA.4	ENSG00000085265	FCN1
1.51E-37	0.688644245	0.515	0.079	5.63E-33	CD8.TEMRA.4	ENSG00000204472	AIF1
1.22E-36	0.744393717	0.53	0.088	4.58E-32	CD8.TEMRA.4	ENSG00000038427	VCAN
1.18E-34	0.403593386	0.348	0.039	4.40E-30	CD8.TEMRA.4	ENSG00000165168	CYBB
4.63E-34	0.381058188	0.258	0.022	1.73E-29	CD8.TEMRA.4	ENSG00000121316	PLBD1
1.50E-32	0.971817085	0.924	0.405	5.62E-28	CD8.TEMRA.4	ENSG00000163220	S100A9
6.77E-32	0.36087337	0.273	0.026	2.53E-27	CD8.TEMRA.4	ENSG00000170458	CD14
1.68E-31	0.936152896	0.939	0.607	6.27E-27	CD8.TEMRA.4	ENSG00000143546	S100A8
1.15E-27	0.89719943	0.818	0.313	4.31E-23	CD8.TEMRA.4	ENSG00000090382	LYZ
4.97E-26	0.702408369	0.47	0.094	1.86E-21	CD8.TEMRA.4	ENSG00000163221	S100A12
2.15E-23	0.488351903	0.394	0.07	8.05E-19	CD8.TEMRA.4	ENSG00000158869	FCER1G
8.10E-23	0.432613109	0.333	0.052	3.03E-18	CD8.TEMRA.4	ENSG00000204482	LST1
8.29E-23	0.405009044	0.288	0.04	3.10E-18	CD8.TEMRA.4	ENSG00000197249	SERPINA1
5.91E-22	0.522562784	0.379	0.07	2.21E-17	CD8.TEMRA.4	ENSG00000163563	MNDA
5.24E-14	0.673599883	0.515	0.173	1.96E-09	CD8.TEMRA.4	ENSG00000113088	GZMK
1.41E-13	0.490667926	0.394	0.108	5.28E-09	CD8.TEMRA.4	ENSG00000101439	CST3
1.59E-12	0.418764227	0.303	0.076	5.93E-08	CD8.TEMRA.4	ENSG00000103187	COTL1
8.43E-12	0.395385019	0.379	0.107	3.15E-07	CD8.TEMRA.4	ENSG00000131981	LGALS3
7.63E-10	0.275116681	0.318	0.089	2.85E-05	CD8.TEMRA.4	ENSG00000262202	NA
8.45E-10	0.304177556	0.273	0.073	3.16E-05	CD8.TEMRA.4	ENSG00000184357	H1-5
8.31E-09	0.433988465	0.364	0.129	0.000310888	CD8.TEMRA.4	ENSG00000211662	IGLV3-21
1.44E-08	0.300260239	0.288	0.084	0.000539866	CD8.TEMRA.4	ENSG00000170476	MZB1
1.89E-08	0.254381844	0.273	0.078	0.000706045	CD8.TEMRA.4	ENSG00000125753	VASP
4.93E-08	0.441200141	0.621	0.273	0.001844968	CD8.TEMRA.4	ENSG00000011600	TYROBP
8.11E-08	0.278152033	0.985	0.861	0.003033552	CD8.TEMRA.4	ENSG00000198840	ND3
9.55E-08	0.473511542	0.712	0.436	0.003571502	CD8.TEMRA.4	ENSG00000245532	NEAT1
1.40E-07	0.350669393	0.333	0.119	0.00524278	CD8.TEMRA.4	ENSG00000211673	NA
1.72E-07	0.280695117	0.258	0.079	0.006431599	CD8.TEMRA.4	ENSG00000117984	CTSD
4.82E-07	0.298084389	0.333	0.119	0.018020963	CD8.TEMRA.4	ENSG00000125740	FOSB
5.64E-07	0.410697508	0.515	0.252	0.021093052	CD8.TEMRA.4	ENSG00000132465	JCHAIN
9.02E-07	0.451448178	0.712	0.48	0.033728434	CD8.TEMRA.4	ENSG00000170345	FOS
9.94E-07	0.272536792	0.924	0.793	0.037172567	CD8.TEMRA.4	ENSG00000198888	ND1
1.15E-06	0.301909813	0.97	0.784	0.042855239	CD8.TEMRA.4	ENSG00000198886	ND4
1.36E-06	0.266342605	0.318	0.114	0.050864961	CD8.TEMRA.4	ENSG00000113648	MACROH2A1
1.72E-06	0.2718848	0.318	0.118	0.064525786	CD8.TEMRA.4	ENSG00000143384	MCL1
1.85E-06	0.36875273	0.258	0.092	0.069191287	CD8.TEMRA.4	ENSG00000211660	IGLV2-23
2.16E-06	0.25447601	0.879	0.763	0.080638728	CD8.TEMRA.4	ENSG00000240972	MIF
2.16E-06	0.366058709	0.273	0.1	0.080927568	CD8.TEMRA.4	ENSG00000211651	IGLV1-44
2.43E-06	0.308663131	0.409	0.175	0.090943017	CD8.TEMRA.4	ENSG00000087460	GNAS
3.70E-06	0.362227755	0.318	0.132	0.138483112	CD8.TEMRA.4	ENSG00000243466	IGKV1-5
6.18E-06	0.292079338	0.333	0.13	0.231345644	CD8.TEMRA.4	ENSG00000120129	DUSP1
7.71E-06	0.270574333	0.909	0.786	0.288285215	CD8.TEMRA.4	ENSG00000198763	ND2
9.21E-06	0.258944591	0.303	0.12	0.344509691	CD8.TEMRA.4	ENSG00000080503	SMARCA2
1.17E-05	0.276518768	0.409	0.188	0.439492562	CD8.TEMRA.4	ENSG00000111144	LTA4H
1.35E-05	0.384373377	0.53	0.319	0.506817335	CD8.TEMRA.4	ENSG00000144381	HSPD1
2.65E-05	0.31485336	0.424	0.216	0.99007152	CD8.TEMRA.4	ENSG00000130816	DNMT1
5.48E-05	0.252051349	0.348	0.156	1	CD8.TEMRA.4	ENSG00000108064	TFAM
0.000121385	0.255684728	0.424	0.213	1	CD8.TEMRA.4	ENSG00000104763	ASAH1
0.000288383	0.34589652	0.424	0.247	1	CD8.TEMRA.4	ENSG00000211666	IGLV2-14
0.000300786	0.285778994	0.485	0.287	1	CD8.TEMRA.4	ENSG00000269893	SNHG8
0.000418325	0.262034203	0.333	0.17	1	CD8.TEMRA.4	ENSG00000211598	IGKV4-1
0.000436367	0.251127685	0.394	0.204	1	CD8.TEMRA.4	ENSG00000137575	SDCBP
0.000736048	0.25128308	0.364	0.196	1	CD8.TEMRA.4	ENSG00000119705	SLIRP
0.000769941	0.262964348	0.455	0.267	1	CD8.TEMRA.4	ENSG00000163660	CCNL1
0.001013364	0.250316733	0.545	0.373	1	CD8.TEMRA.4	ENSG00000243678	NME2
0.001020802	0.272019262	0.576	0.376	1	CD8.TEMRA.4	ENSG00000142546	NOSIP
0.001329372	0.256966942	0.591	0.42	1	CD8.TEMRA.4	ENSG00000177156	TALDO1
0.001355909	0.278882793	0.485	0.305	1	CD8.TEMRA.4	ENSG00000153187	HNRNPU
0.001399432	0.303521048	0.561	0.378	1	CD8.TEMRA.4	ENSG00000168685	IL7R
0.001750378	0.311732248	0.333	0.195	1	CD8.TEMRA.4	ENSG00000128951	DUT
0.005041956	0.25178982	0.5	0.343	1	CD8.TEMRA.4	ENSG00000188404	SELL
0.006137556	0.33989998	0.364	0.253	1	CD8.TEMRA.4	ENSG00000117632	STMN1
0.006586372	0.263786593	0.682	0.559	1	CD8.TEMRA.4	ENSG00000164032	H2AZ1
0.007780577	0.278325218	0.455	0.36	1	CD8.TEMRA.4	ENSG00000164104	HMGB2
5.13E-24	0.794282927	0.817	0.25	1.92E-19	CD8.TEMRA.5	ENSG00000150045	KLRF1
5.30E-22	0.642106546	0.433	0.084	1.98E-17	CD8.TEMRA.5	ENSG00000243772	KIR2DL3
5.78E-22	0.626785255	0.267	0.034	2.16E-17	CD8.TEMRA.5	ENSG00000259092	TRAV30
2.51E-21	0.788614546	0.717	0.214	9.39E-17	CD8.TEMRA.5	ENSG00000111796	KLRB1
4.32E-17	0.654230702	0.3	0.052	1.62E-12	CD8.TEMRA.5	ENSG00000211721	TRBV6-5
3.15E-16	0.627246577	0.917	0.515	1.18E-11	CD8.TEMRA.5	ENSG00000203747	FCGR3A
2.76E-15	0.774961266	0.683	0.272	1.03E-10	CD8.TEMRA.5	ENSG00000011600	TYROBP
1.33E-13	0.447619817	0.35	0.083	4.97E-09	CD8.TEMRA.5	ENSG00000189430	NCR1
9.56E-13	0.610482367	0.3	0.071	3.57E-08	CD8.TEMRA.5	ENSG00000158869	FCER1G
3.78E-11	0.257963511	0.983	0.931	1.41E-06	CD8.TEMRA.5	ENSG00000180644	PRF1
8.11E-11	0.361140762	0.283	0.066	3.04E-06	CD8.TEMRA.5	ENSG00000240403	KIR3DL2
5.92E-10	0.304214947	0.967	0.856	2.21E-05	CD8.TEMRA.5	ENSG00000100453	GZMB
2.44E-09	0.48719921	0.683	0.33	9.13E-05	CD8.TEMRA.5	ENSG00000198821	CD247
2.98E-09	0.605337196	0.367	0.125	0.000111382	CD8.TEMRA.5	ENSG00000249978	TRGV7
2.75E-08	0.431492952	0.833	0.553	0.001028796	CD8.TEMRA.5	ENSG00000168329	CX3CR1
9.87E-08	0.31114492	0.3	0.091	0.003692675	CD8.TEMRA.5	ENSG00000107679	PLEKHA1
1.36E-07	0.420596472	0.75	0.416	0.005079602	CD8.TEMRA.5	ENSG00000109062	SLC9A3R1
1.64E-07	0.366488506	0.267	0.079	0.006119436	CD8.TEMRA.5	ENSG00000277632	CCL3
1.79E-07	0.33601912	0.35	0.119	0.006701322	CD8.TEMRA.5	ENSG00000198846	TOX
3.74E-07	0.412867146	0.533	0.245	0.013993606	CD8.TEMRA.5	ENSG00000181847	TIGIT
6.27E-07	0.405821914	0.75	0.467	0.023461483	CD8.TEMRA.5	ENSG00000145287	PLAC8
7.03E-07	0.331872111	0.333	0.119	0.026287638	CD8.TEMRA.5	ENSG00000196684	HSH2D
1.05E-06	0.297291281	0.283	0.094	0.039112603	CD8.TEMRA.5	ENSG00000164144	ARFIP1
2.47E-06	0.416995478	0.517	0.253	0.092262024	CD8.TEMRA.5	ENSG00000197971	MBP
2.49E-06	0.399098907	0.6	0.356	0.093100887	CD8.TEMRA.5	ENSG00000000938	FGR
2.86E-06	0.286441577	0.317	0.113	0.106845756	CD8.TEMRA.5	ENSG00000126247	CAPNS1
3.65E-06	0.394943638	0.583	0.315	0.136391769	CD8.TEMRA.5	ENSG00000136250	AOAH
4.53E-06	0.418379549	0.5	0.252	0.169458989	CD8.TEMRA.5	ENSG00000204475	NCR3
6.89E-06	0.270234954	0.25	0.085	0.25781843	CD8.TEMRA.5	ENSG00000119878	CRIPT
7.61E-06	0.360878372	0.317	0.127	0.284828257	CD8.TEMRA.5	ENSG00000160856	FCRL3
8.91E-06	0.291664114	0.383	0.158	0.333431482	CD8.TEMRA.5	ENSG00000166801	FAM111A
1.17E-05	0.367130853	0.65	0.369	0.438612736	CD8.TEMRA.5	ENSG00000163565	IFI16
1.47E-05	0.28083326	0.317	0.124	0.549920708	CD8.TEMRA.5	ENSG00000010270	STARD3NL
1.52E-05	0.362178726	0.683	0.415	0.567738644	CD8.TEMRA.5	ENSG00000027869	SH2D2A
1.74E-05	0.253429306	0.267	0.095	0.650889935	CD8.TEMRA.5	ENSG00000100030	MAPK1
2.22E-05	0.284208089	0.317	0.125	0.830331504	CD8.TEMRA.5	ENSG00000134375	TIMM17A
2.64E-05	0.306694908	0.35	0.15	0.987994588	CD8.TEMRA.5	ENSG00000122705	CLTA
3.09E-05	0.323356731	0.35	0.159	1	CD8.TEMRA.5	ENSG00000090060	PAPOLA
3.25E-05	0.25262042	0.283	0.108	1	CD8.TEMRA.5	ENSG00000164751	PEX2
3.46E-05	0.310501371	0.817	0.656	1	CD8.TEMRA.5	ENSG00000173762	CD7
4.94E-05	0.263547751	0.283	0.114	1	CD8.TEMRA.5	ENSG00000111670	GNPTAB
6.38E-05	0.327907013	0.633	0.344	1	CD8.TEMRA.5	ENSG00000142875	PRKACB
6.80E-05	0.258998899	0.25	0.095	1	CD8.TEMRA.5	ENSG00000167508	MVD
6.80E-05	0.332917232	0.583	0.346	1	CD8.TEMRA.5	ENSG00000108798	ABI3
9.73E-05	0.272721521	0.25	0.099	1	CD8.TEMRA.5	ENSG00000175387	SMAD2
9.77E-05	0.325256639	0.367	0.181	1	CD8.TEMRA.5	ENSG00000125384	PTGER2
9.82E-05	0.348521059	0.467	0.246	1	CD8.TEMRA.5	ENSG00000027075	PRKCH
9.90E-05	0.263594936	0.3	0.129	1	CD8.TEMRA.5	ENSG00000006530	AGK
0.000106756	0.320001396	0.617	0.342	1	CD8.TEMRA.5	ENSG00000108622	ICAM2
0.000109978	0.303155899	0.75	0.526	1	CD8.TEMRA.5	ENSG00000135404	CD63
0.000114914	0.301060292	0.7	0.447	1	CD8.TEMRA.5	ENSG00000143774	GUK1
0.000125401	0.288023037	0.35	0.166	1	CD8.TEMRA.5	ENSG00000133706	LARS1
0.000138688	0.296077988	0.55	0.305	1	CD8.TEMRA.5	ENSG00000101294	HM13
0.000157114	0.295591011	0.367	0.169	1	CD8.TEMRA.5	ENSG00000185507	IRF7
0.000178722	0.259655085	0.267	0.11	1	CD8.TEMRA.5	ENSG00000119917	IFIT3
0.000194638	0.293456257	0.433	0.231	1	CD8.TEMRA.5	ENSG00000068079	IFI35
0.000195088	0.304324834	0.55	0.318	1	CD8.TEMRA.5	ENSG00000137076	TLN1
0.000213918	0.327341881	0.6	0.393	1	CD8.TEMRA.5	ENSG00000211751	TRBC1
0.000221318	0.301055329	0.567	0.304	1	CD8.TEMRA.5	ENSG00000163219	ARHGAP25
0.00022718	0.259702946	0.367	0.174	1	CD8.TEMRA.5	ENSG00000077235	GTF3C1
0.00022863	0.330697453	0.583	0.374	1	CD8.TEMRA.5	ENSG00000162909	CAPN2
0.000232029	0.324645818	0.567	0.379	1	CD8.TEMRA.5	ENSG00000127022	CANX
0.00025993	0.295662502	0.633	0.376	1	CD8.TEMRA.5	ENSG00000132507	EIF5A
0.000262669	0.31841481	0.55	0.364	1	CD8.TEMRA.5	ENSG00000162777	DENND2D
0.000270229	0.286396093	0.417	0.21	1	CD8.TEMRA.5	ENSG00000141298	SSH2
0.000287736	0.2985128	0.617	0.37	1	CD8.TEMRA.5	ENSG00000172349	IL16
0.000328836	0.286326911	0.767	0.573	1	CD8.TEMRA.5	ENSG00000131051	RBM39
0.000335832	0.273641181	0.317	0.147	1	CD8.TEMRA.5	ENSG00000181104	F2R
0.000349045	0.293009052	0.317	0.151	1	CD8.TEMRA.5	ENSG00000005020	SKAP2
0.000357807	0.308343106	0.583	0.352	1	CD8.TEMRA.5	ENSG00000112079	STK38
0.000399032	0.268601211	0.35	0.171	1	CD8.TEMRA.5	ENSG00000133106	EPSTI1
0.000399242	0.280318776	0.433	0.227	1	CD8.TEMRA.5	ENSG00000147138	GPR174
0.000463693	0.282149218	0.733	0.5	1	CD8.TEMRA.5	ENSG00000135535	CD164
0.000515443	0.281601154	0.383	0.201	1	CD8.TEMRA.5	ENSG00000177409	SAMD9L
0.000522254	0.254123334	0.85	0.711	1	CD8.TEMRA.5	ENSG00000211772	TRBC2
0.000531743	0.264250832	0.417	0.217	1	CD8.TEMRA.5	ENSG00000177556	ATOX1
0.000559503	0.282216714	0.417	0.226	1	CD8.TEMRA.5	ENSG00000221963	APOL6
0.00056574	0.28387686	0.5	0.286	1	CD8.TEMRA.5	ENSG00000257103	LSM14A
0.000591818	0.291614249	0.533	0.308	1	CD8.TEMRA.5	ENSG00000102898	NUTF2
0.000604437	0.273361737	0.317	0.162	1	CD8.TEMRA.5	ENSG00000079332	SAR1A
0.00065682	0.302471117	0.5	0.307	1	CD8.TEMRA.5	ENSG00000149311	ATM
0.000691823	0.266572621	0.817	0.646	1	CD8.TEMRA.5	ENSG00000142089	IFITM3
0.000755753	0.284111001	0.567	0.385	1	CD8.TEMRA.5	ENSG00000161011	SQSTM1
0.000778792	0.272583166	0.733	0.545	1	CD8.TEMRA.5	ENSG00000140575	IQGAP1
0.000793082	0.281185682	0.517	0.317	1	CD8.TEMRA.5	ENSG00000133639	BTG1
0.000802241	0.251759721	0.283	0.133	1	CD8.TEMRA.5	ENSG00000125827	TMX4
0.000961163	0.290411226	0.45	0.268	1	CD8.TEMRA.5	ENSG00000163947	ARHGEF3
0.000987522	0.255018851	0.267	0.128	1	CD8.TEMRA.5	ENSG00000170542	SERPINB9
0.001048474	0.299704917	0.55	0.353	1	CD8.TEMRA.5	ENSG00000119335	SET
0.001139769	0.255960326	0.383	0.202	1	CD8.TEMRA.5	ENSG00000182154	MRPL41
0.00123237	0.272239956	0.25	0.121	1	CD8.TEMRA.5	ENSG00000145012	LPP
0.001325147	0.269379781	0.517	0.348	1	CD8.TEMRA.5	ENSG00000167792	NDUFV1
0.001341032	0.273993287	0.567	0.351	1	CD8.TEMRA.5	ENSG00000166750	SLFN5
0.00146057	0.277737555	0.617	0.399	1	CD8.TEMRA.5	ENSG00000187118	CMC1
0.001587861	0.257164218	0.7	0.495	1	CD8.TEMRA.5	ENSG00000153310	CYRIB
0.001782218	0.254311173	0.417	0.231	1	CD8.TEMRA.5	ENSG00000204574	ABCF1
0.001853897	0.251682593	0.583	0.363	1	CD8.TEMRA.5	ENSG00000117676	RPS6KA1
0.001887646	0.262810913	0.65	0.424	1	CD8.TEMRA.5	ENSG00000010810	FYN
0.002015816	0.289700238	0.45	0.287	1	CD8.TEMRA.5	ENSG00000169583	CLIC3
0.002171246	0.255318872	0.683	0.531	1	CD8.TEMRA.5	ENSG00000186469	GNG2
0.002223843	0.255796509	0.333	0.186	1	CD8.TEMRA.5	ENSG00000277972	CISD3
0.002240543	0.275416124	0.567	0.384	1	CD8.TEMRA.5	ENSG00000143870	PDIA6
0.002346217	0.256461771	0.3	0.16	1	CD8.TEMRA.5	ENSG00000119048	UBE2B
0.002436329	0.270622162	0.517	0.33	1	CD8.TEMRA.5	ENSG00000075234	TTC38
0.002524261	0.250364447	0.55	0.395	1	CD8.TEMRA.5	ENSG00000186517	ARHGAP30
0.003659391	0.252059269	0.517	0.33	1	CD8.TEMRA.5	ENSG00000180739	S1PR5
0.004637513	0.259528966	0.517	0.333	1	CD8.TEMRA.5	ENSG00000166974	MAPRE2
0.005701034	0.278041475	0.5	0.354	1	CD8.TEMRA.5	ENSG00000162434	JAK1
1.68E-39	0.859306208	0.364	0.033	6.30E-35	CD8.TEMRA.6	ENSG00000259092	TRAV30
1.01E-26	0.807048789	0.382	0.051	3.78E-22	CD8.TEMRA.6	ENSG00000211721	TRBV6-5
3.24E-22	0.810386405	0.782	0.251	1.21E-17	CD8.TEMRA.6	ENSG00000150045	KLRF1
1.07E-15	0.614736396	0.382	0.085	3.99E-11	CD8.TEMRA.6	ENSG00000243772	KIR2DL3
8.82E-12	0.778645469	0.4	0.125	3.30E-07	CD8.TEMRA.6	ENSG00000249978	TRGV7
9.47E-12	0.447454901	0.891	0.711	3.54E-07	CD8.TEMRA.6	ENSG00000211772	TRBC2
2.76E-10	0.539767178	0.818	0.516	1.03E-05	CD8.TEMRA.6	ENSG00000203747	FCGR3A
1.16E-09	0.39968867	0.273	0.067	4.34E-05	CD8.TEMRA.6	ENSG00000240403	KIR3DL2
1.23E-09	0.480007302	0.436	0.149	4.62E-05	CD8.TEMRA.6	ENSG00000237541	HLA-DQA1
9.30E-09	0.504723393	0.364	0.125	0.000347836	CD8.TEMRA.6	ENSG00000117281	CD160
3.13E-07	0.595181324	0.527	0.274	0.011708509	CD8.TEMRA.6	ENSG00000011600	TYROBP
7.88E-07	0.321931815	0.8	0.658	0.029492264	CD8.TEMRA.6	ENSG00000090266	NDUFB2
1.04E-06	0.358518743	0.255	0.08	0.038881836	CD8.TEMRA.6	ENSG00000277632	CCL3
1.22E-06	0.378857132	0.345	0.135	0.045817742	CD8.TEMRA.6	ENSG00000176209	SMIM19
1.40E-06	0.378326596	0.764	0.566	0.052383799	CD8.TEMRA.6	ENSG00000051523	CYBA
1.86E-06	0.35155789	0.818	0.646	0.069647433	CD8.TEMRA.6	ENSG00000142089	IFITM3
2.08E-06	0.45181263	0.491	0.252	0.077870129	CD8.TEMRA.6	ENSG00000204475	NCR3
4.20E-06	0.452665716	0.473	0.217	0.15722299	CD8.TEMRA.6	ENSG00000111796	KLRB1
1.21E-05	0.381753994	0.345	0.136	0.451869333	CD8.TEMRA.6	ENSG00000211695	TRGV9
2.69E-05	0.361196107	0.418	0.21	1	CD8.TEMRA.6	ENSG00000167851	CD300A
2.90E-05	0.405561381	0.473	0.257	1	CD8.TEMRA.6	ENSG00000157601	MX1
0.000109797	0.360915222	0.345	0.17	1	CD8.TEMRA.6	ENSG00000185507	IRF7
0.000146707	0.372850919	0.509	0.333	1	CD8.TEMRA.6	ENSG00000198821	CD247
0.000165841	0.288513348	0.255	0.105	1	CD8.TEMRA.6	ENSG00000089486	CDIP1
0.000220928	0.347107038	0.4	0.227	1	CD8.TEMRA.6	ENSG00000176485	PLAAT3
0.000229876	0.329790076	0.364	0.189	1	CD8.TEMRA.6	ENSG00000196735	HLA-DQA1
0.000304044	0.279620449	0.291	0.138	1	CD8.TEMRA.6	ENSG00000204209	DAXX
0.000337206	0.283908548	0.691	0.528	1	CD8.TEMRA.6	ENSG00000184752	NDUFA12
0.000362952	0.304457801	0.255	0.111	1	CD8.TEMRA.6	ENSG00000119917	IFIT3
0.000418174	0.257355404	0.8	0.657	1	CD8.TEMRA.6	ENSG00000173762	CD7
0.000469521	0.341815126	0.382	0.23	1	CD8.TEMRA.6	ENSG00000176386	CDC26
0.000494079	0.303450382	0.618	0.468	1	CD8.TEMRA.6	ENSG00000145287	PLAC8
0.00050015	0.294692291	0.673	0.555	1	CD8.TEMRA.6	ENSG00000168329	CX3CR1
0.000610861	0.306468321	0.473	0.312	1	CD8.TEMRA.6	ENSG00000204392	LSM2
0.00094451	0.27047629	0.273	0.13	1	CD8.TEMRA.6	ENSG00000146540	C7orf50
0.001040161	0.284170148	0.273	0.137	1	CD8.TEMRA.6	ENSG00000140105	WARS1
0.001228247	0.260200569	0.545	0.419	1	CD8.TEMRA.6	ENSG00000184840	TMED9
0.001432408	0.301463697	0.382	0.232	1	CD8.TEMRA.6	ENSG00000068079	IFI35
0.001832251	0.280914304	0.491	0.331	1	CD8.TEMRA.6	ENSG00000075234	TTC38
0.002689478	0.278515728	0.273	0.149	1	CD8.TEMRA.6	ENSG00000143771	CNIH4
0.003241661	0.254946234	0.382	0.24	1	CD8.TEMRA.6	ENSG00000143149	ALDH9A1
0.003711697	0.265237662	0.436	0.29	1	CD8.TEMRA.6	ENSG00000068028	RASSF1
0.004283968	0.261857384	0.545	0.427	1	CD8.TEMRA.6	ENSG00000099797	TECR
0.005486571	0.250365413	0.527	0.377	1	CD8.TEMRA.6	ENSG00000132507	EIF5A
0.00591948	0.262161434	0.491	0.371	1	CD8.TEMRA.6	ENSG00000177674	AGTRAP
0.008834272	0.253730703	0.273	0.168	1	CD8.TEMRA.6	ENSG00000124570	SERPINB6
6.49E-126	1.140013506	0.364	0.002	2.43E-121	CD8.TEMRA.7	ENSG00000211821	TRDV2
1.01E-15	0.825104121	0.273	0.011	3.77E-11	CD8.TEMRA.7	ENSG00000282499	TRBV25-1
2.27E-13	0.478619043	0.273	0.013	8.50E-09	CD8.TEMRA.7	ENSG00000198574	SH2D1B
2.44E-12	0.536169814	0.364	0.026	9.12E-08	CD8.TEMRA.7	ENSG00000138166	DUSP5
8.27E-11	0.412663363	0.273	0.017	3.09E-06	CD8.TEMRA.7	ENSG00000064393	HIPK2
2.39E-10	0.608000256	0.273	0.018	8.94E-06	CD8.TEMRA.7	ENSG00000211829	NA
5.59E-10	0.495758826	0.364	0.031	2.09E-05	CD8.TEMRA.7	ENSG00000152223	EPG5
3.44E-09	0.465996298	0.273	0.02	0.000128686	CD8.TEMRA.7	ENSG00000226419	SLC16A1-AS1
8.65E-09	0.605358648	0.273	0.021	0.00032347	CD8.TEMRA.7	ENSG00000211820	TRAV41
5.33E-08	0.399134613	0.273	0.023	0.001994425	CD8.TEMRA.7	ENSG00000160007	ARHGAP35
8.19E-07	0.738539809	0.364	0.046	0.03063403	CD8.TEMRA.7	ENSG00000211797	TRAV17
1.64E-06	0.458658635	0.364	0.048	0.061179555	CD8.TEMRA.7	ENSG00000121775	TMEM39B
2.14E-06	0.415812307	0.273	0.03	0.079998136	CD8.TEMRA.7	ENSG00000215039	CD27-AS1
5.22E-06	0.371799855	0.273	0.031	0.195351835	CD8.TEMRA.7	ENSG00000094631	HDAC6
5.84E-06	0.465069524	0.273	0.032	0.218527968	CD8.TEMRA.7	ENSG00000147202	DIAPH2
7.03E-06	0.54597675	0.455	0.081	0.263177024	CD8.TEMRA.7	ENSG00000158987	RAPGEF6
8.11E-06	0.421632728	0.273	0.033	0.303446367	CD8.TEMRA.7	ENSG00000198919	DZIP3
1.12E-05	0.553362957	0.455	0.086	0.42049186	CD8.TEMRA.7	ENSG00000111674	ENO2
1.37E-05	0.511732077	0.364	0.059	0.513018934	CD8.TEMRA.7	ENSG00000107669	ATE1
1.53E-05	0.398590046	0.273	0.034	0.573851431	CD8.TEMRA.7	ENSG00000188677	PARVB
2.84E-05	0.573494639	0.545	0.124	1	CD8.TEMRA.7	ENSG00000128989	ARPP19
2.93E-05	0.57743159	0.545	0.125	1	CD8.TEMRA.7	ENSG00000213639	PPP1CB
4.24E-05	0.540410723	0.364	0.065	1	CD8.TEMRA.7	ENSG00000173145	NOC3L
6.03E-05	0.357260661	0.273	0.038	1	CD8.TEMRA.7	ENSG00000080546	SESN1
6.70E-05	0.927970749	0.727	0.276	1	CD8.TEMRA.7	ENSG00000011600	TYROBP
7.45E-05	0.591944356	0.545	0.144	1	CD8.TEMRA.7	ENSG00000105612	DNASE2
7.50E-05	0.471989537	0.364	0.067	1	CD8.TEMRA.7	ENSG00000117222	RBBP5
0.000134075	0.52015479	0.455	0.104	1	CD8.TEMRA.7	ENSG00000138688	KIAA1109
0.000138191	0.417827415	0.364	0.066	1	CD8.TEMRA.7	ENSG00000167491	GATAD2A
0.000156513	0.471078804	0.364	0.072	1	CD8.TEMRA.7	ENSG00000102409	BEX4
0.000171113	0.533392181	0.364	0.073	1	CD8.TEMRA.7	ENSG00000158869	FCER1G
0.000173149	0.447386945	0.273	0.043	1	CD8.TEMRA.7	ENSG00000232810	TNF
0.000225373	0.380044636	0.273	0.044	1	CD8.TEMRA.7	ENSG00000141556	TBCD
0.000237486	0.558455821	0.455	0.115	1	CD8.TEMRA.7	ENSG00000100804	PSMB5
0.000238375	0.651009485	0.273	0.047	1	CD8.TEMRA.7	ENSG00000134545	KLRC1
0.000254109	0.376701376	0.273	0.045	1	CD8.TEMRA.7	ENSG00000111850	SMIM8
0.000262542	0.512058038	0.455	0.112	1	CD8.TEMRA.7	ENSG00000181381	DDX60L
0.000266362	0.387809679	0.273	0.045	1	CD8.TEMRA.7	ENSG00000109680	TBC1D19
0.000361793	0.450724968	0.364	0.078	1	CD8.TEMRA.7	ENSG00000102858	MGRN1
0.000606806	0.388726092	0.273	0.05	1	CD8.TEMRA.7	ENSG00000174227	PIGG
0.000607028	0.361584687	0.273	0.049	1	CD8.TEMRA.7	ENSG00000116874	WARS2
0.000751492	0.430560386	0.364	0.081	1	CD8.TEMRA.7	ENSG00000277632	CCL3
0.000822537	0.519744004	0.455	0.129	1	CD8.TEMRA.7	ENSG00000152495	CAMK4
0.000841486	0.358979312	0.273	0.051	1	CD8.TEMRA.7	ENSG00000186654	PRR5
0.00084871	0.36085039	0.273	0.051	1	CD8.TEMRA.7	ENSG00000204677	FAM153CP
0.00086414	0.410718465	0.273	0.054	1	CD8.TEMRA.7	ENSG00000203705	TATDN3
0.0009361	0.45737943	0.364	0.084	1	CD8.TEMRA.7	ENSG00000100578	KIAA0586
0.001058073	0.368588159	0.273	0.053	1	CD8.TEMRA.7	ENSG00000164898	FMC1
0.001076066	0.346823558	0.273	0.052	1	CD8.TEMRA.7	ENSG00000239569	NA
0.00112329	0.350699437	0.273	0.052	1	CD8.TEMRA.7	ENSG00000130818	ZNF426
0.001125602	0.445658913	0.455	0.121	1	CD8.TEMRA.7	ENSG00000050130	JKAMP
0.001140524	0.36862458	0.273	0.054	1	CD8.TEMRA.7	ENSG00000131381	RBSN
0.001158082	0.332333747	0.273	0.051	1	CD8.TEMRA.7	ENSG00000107614	TRDMT1
0.001159426	0.327302321	0.273	0.051	1	CD8.TEMRA.7	ENSG00000132670	PTPRA
0.001397941	0.372901389	0.273	0.055	1	CD8.TEMRA.7	ENSG00000110583	NAA40
0.00152209	0.335758929	0.273	0.054	1	CD8.TEMRA.7	ENSG00000165819	METTL3
0.001789603	0.497537689	0.545	0.179	1	CD8.TEMRA.7	ENSG00000101596	SMCHD1
0.001838629	0.54952946	0.636	0.254	1	CD8.TEMRA.7	ENSG00000132465	JCHAIN
0.001868356	0.355860042	0.273	0.057	1	CD8.TEMRA.7	ENSG00000089094	KDM2B
0.001904863	0.367548263	0.273	0.057	1	CD8.TEMRA.7	ENSG00000188001	TPRG1
0.001955096	0.316624315	0.273	0.054	1	CD8.TEMRA.7	ENSG00000110422	HIPK3
0.001965335	0.472855408	0.455	0.139	1	CD8.TEMRA.7	ENSG00000204209	DAXX
0.001973068	0.335131106	0.273	0.056	1	CD8.TEMRA.7	ENSG00000171984	SHLD1
0.002038614	0.372526804	0.273	0.058	1	CD8.TEMRA.7	ENSG00000049541	RFC2
0.002069649	0.454527525	0.455	0.136	1	CD8.TEMRA.7	ENSG00000172663	TMEM134
0.002093928	0.389366304	0.273	0.057	1	CD8.TEMRA.7	ENSG00000133027	PEMT
0.00216375	0.389799573	0.273	0.058	1	CD8.TEMRA.7	ENSG00000172530	BANP
0.002166004	0.348052388	0.273	0.056	1	CD8.TEMRA.7	ENSG00000272763	NA
0.002228461	0.487201382	0.636	0.224	1	CD8.TEMRA.7	ENSG00000273149	NA
0.002278633	0.50353324	0.636	0.231	1	CD8.TEMRA.7	ENSG00000145675	PIK3R1
0.002323767	0.544221218	0.455	0.155	1	CD8.TEMRA.7	ENSG00000160404	TOR2A
0.002352845	0.503224228	0.727	0.28	1	CD8.TEMRA.7	ENSG00000132824	SERINC3
0.002742175	0.341876698	0.273	0.058	1	CD8.TEMRA.7	ENSG00000131437	KIF3A
0.002905483	0.534618114	0.545	0.222	1	CD8.TEMRA.7	ENSG00000217555	CKLF
0.002909279	0.3619983	0.273	0.06	1	CD8.TEMRA.7	ENSG00000126261	UBA2
0.00295481	0.47687748	0.545	0.192	1	CD8.TEMRA.7	ENSG00000108946	PRKAR1A
0.002961975	0.410517308	0.364	0.098	1	CD8.TEMRA.7	ENSG00000125351	UPF3B
0.003042735	0.395590818	0.273	0.061	1	CD8.TEMRA.7	ENSG00000170006	TMEM154
0.003350616	0.32005206	0.273	0.059	1	CD8.TEMRA.7	ENSG00000166685	COG1
0.003554404	0.487029865	0.545	0.192	1	CD8.TEMRA.7	ENSG00000147872	PLIN2
0.003596758	0.400555999	0.273	0.064	1	CD8.TEMRA.7	ENSG00000156931	VPS8
0.003750736	0.357101671	0.273	0.064	1	CD8.TEMRA.7	ENSG00000124181	PLCG1
0.003759457	0.667226051	0.727	0.379	1	CD8.TEMRA.7	ENSG00000168685	IL7R
0.004713107	0.39813203	0.273	0.064	1	CD8.TEMRA.7	ENSG00000104973	MED25
0.005262185	0.468092421	0.545	0.219	1	CD8.TEMRA.7	ENSG00000135441	BLOC1S1
0.005438361	0.45241517	0.545	0.218	1	CD8.TEMRA.7	ENSG00000166128	RAB8B
0.005696322	0.367672314	0.273	0.065	1	CD8.TEMRA.7	ENSG00000141560	FN3KRP
0.005880419	0.390057885	0.364	0.108	1	CD8.TEMRA.7	ENSG00000129315	CCNT1
0.005993882	0.407247457	0.364	0.11	1	CD8.TEMRA.7	ENSG00000145495	MARCHF6
0.006238419	0.314568199	0.273	0.065	1	CD8.TEMRA.7	ENSG00000198464	ZNF480
0.006658944	0.320947633	0.273	0.066	1	CD8.TEMRA.7	ENSG00000141076	UTP4
0.006754621	0.459807326	0.727	0.366	1	CD8.TEMRA.7	ENSG00000115307	AUP1
0.006893062	0.440906056	0.273	0.074	1	CD8.TEMRA.7	ENSG00000115317	HTRA2
0.006981671	0.380784416	0.364	0.111	1	CD8.TEMRA.7	ENSG00000125375	DMAC2L
0.007002474	0.410903891	0.364	0.114	1	CD8.TEMRA.7	ENSG00000107485	GATA3
0.007056216	0.434797582	0.364	0.115	1	CD8.TEMRA.7	ENSG00000085491	SLC25A24
0.0070759	0.347287028	0.273	0.07	1	CD8.TEMRA.7	ENSG00000166971	AKTIP
0.007160106	0.455720831	0.455	0.162	1	CD8.TEMRA.7	ENSG00000218739	CEBPZOS
0.007173529	0.314745576	0.273	0.067	1	CD8.TEMRA.7	ENSG00000181218	H2AW
0.00718457	0.319217675	0.273	0.067	1	CD8.TEMRA.7	ENSG00000146143	PRIM2
0.007316867	0.354641031	0.273	0.068	1	CD8.TEMRA.7	ENSG00000129292	PHF20L1
0.007378177	0.469144398	0.636	0.263	1	CD8.TEMRA.7	ENSG00000162894	FCMR
0.007407081	0.322777121	0.273	0.068	1	CD8.TEMRA.7	ENSG00000070785	EIF2B3
0.007953012	0.436557539	0.545	0.213	1	CD8.TEMRA.7	ENSG00000119655	NPC2
0.00807293	0.28730564	0.273	0.065	1	CD8.TEMRA.7	ENSG00000104889	RNASEH2A
0.00818527	0.302799711	0.273	0.067	1	CD8.TEMRA.7	ENSG00000178105	DDX10
0.008303615	0.435965878	0.455	0.168	1	CD8.TEMRA.7	ENSG00000124570	SERPINB6
0.008384926	0.512724285	1	0.657	1	CD8.TEMRA.7	ENSG00000173762	CD7
0.008401706	0.446642792	0.545	0.212	1	CD8.TEMRA.7	ENSG00000101972	STAG2
0.008703757	0.453325387	0.545	0.224	1	CD8.TEMRA.7	ENSG00000113580	NR3C1
0.008836982	0.423069409	0.455	0.173	1	CD8.TEMRA.7	ENSG00000159593	NAE1
0.008919513	0.373484084	0.364	0.114	1	CD8.TEMRA.7	ENSG00000099849	RASSF7
0.008977224	0.403213899	0.818	0.636	1	CD8.TEMRA.7	ENSG00000171476	HOPX
0.009210139	0.321251781	0.273	0.067	1	CD8.TEMRA.7	ENSG00000167633	KIR3DL1
0.009299473	0.32576385	0.273	0.069	1	CD8.TEMRA.7	ENSG00000167766	ZNF83
0.009332372	0.392649664	0.364	0.117	1	CD8.TEMRA.7	ENSG00000170634	ACYP2
0.009401663	0.359727565	0.364	0.111	1	CD8.TEMRA.7	ENSG00000141682	PMAIP1
0.009685862	0.454185997	0.636	0.27	1	CD8.TEMRA.7	ENSG00000162645	GBP2
9.39E-162	0.916200197	0.588	0.05	3.51E-157	CD8.TEMRA.IFN.resp	ENSG00000185745	IFIT1
1.50E-143	0.814775861	0.516	0.042	5.61E-139	CD8.TEMRA.IFN.resp	ENSG00000134321	RSAD2
2.65E-117	0.993856073	0.673	0.096	9.90E-113	CD8.TEMRA.IFN.resp	ENSG00000119917	IFIT3
2.21E-100	0.978591483	0.732	0.132	8.27E-96	CD8.TEMRA.IFN.resp	ENSG00000137959	IFI44L
4.97E-87	1.068856211	0.856	0.242	1.86E-82	CD8.TEMRA.IFN.resp	ENSG00000157601	MX1
5.27E-77	0.81585956	0.641	0.127	1.97E-72	CD8.TEMRA.IFN.resp	ENSG00000183486	MX2
3.17E-71	0.826182046	0.673	0.154	1.19E-66	CD8.TEMRA.IFN.resp	ENSG00000089127	OAS1
3.33E-68	0.935729188	0.915	0.37	1.24E-63	CD8.TEMRA.IFN.resp	ENSG00000187608	ISG15
2.60E-66	0.585373064	0.379	0.05	9.72E-62	CD8.TEMRA.IFN.resp	ENSG00000111331	OAS3
5.01E-65	0.932886914	0.908	0.389	1.88E-60	CD8.TEMRA.IFN.resp	ENSG00000126709	IFI6
4.70E-60	0.819724034	0.797	0.263	1.76E-55	CD8.TEMRA.IFN.resp	ENSG00000055332	EIF2AK2
3.15E-58	0.808780999	0.882	0.327	1.18E-53	CD8.TEMRA.IFN.resp	ENSG00000132530	XAF1
5.83E-53	0.784520134	0.634	0.183	2.18E-48	CD8.TEMRA.IFN.resp	ENSG00000188313	PLSCR1
6.11E-52	0.726160674	0.608	0.159	2.29E-47	CD8.TEMRA.IFN.resp	ENSG00000185507	IRF7
8.89E-52	0.569101543	0.458	0.089	3.33E-47	CD8.TEMRA.IFN.resp	ENSG00000137965	IFI44
2.26E-48	0.68486903	0.595	0.161	8.47E-44	CD8.TEMRA.IFN.resp	ENSG00000133106	EPSTI1
1.58E-45	0.440987461	0.987	0.854	5.90E-41	CD8.TEMRA.IFN.resp	ENSG00000160932	LY6E
3.28E-43	0.624731949	0.621	0.189	1.23E-38	CD8.TEMRA.IFN.resp	ENSG00000111335	OAS2
3.48E-43	0.652409674	0.908	0.58	1.30E-38	CD8.TEMRA.IFN.resp	ENSG00000172183	ISG20
8.69E-41	0.611400285	0.614	0.191	3.25E-36	CD8.TEMRA.IFN.resp	ENSG00000138496	PARP9
1.31E-39	0.52913829	0.366	0.074	4.89E-35	CD8.TEMRA.IFN.resp	ENSG00000138646	HERC5
4.04E-37	0.414701084	0.281	0.047	1.51E-32	CD8.TEMRA.IFN.resp	ENSG00000184979	USP18
8.29E-35	0.632019806	0.66	0.253	3.10E-30	CD8.TEMRA.IFN.resp	ENSG00000135114	OASL
1.08E-33	0.546606948	0.902	0.565	4.04E-29	CD8.TEMRA.IFN.resp	ENSG00000130303	BST2
6.61E-33	0.635304151	0.719	0.298	2.47E-28	CD8.TEMRA.IFN.resp	ENSG00000115415	STAT1
2.01E-31	0.589628761	0.804	0.413	7.52E-27	CD8.TEMRA.IFN.resp	ENSG00000132274	TRIM22
2.56E-29	0.542735946	0.81	0.476	9.57E-25	CD8.TEMRA.IFN.resp	ENSG00000156587	UBE2L6
7.18E-29	0.426730663	0.294	0.063	2.69E-24	CD8.TEMRA.IFN.resp	ENSG00000119922	IFIT2
7.66E-28	0.566572615	0.673	0.29	2.86E-23	CD8.TEMRA.IFN.resp	ENSG00000205413	SAMD9
1.44E-27	0.551533097	0.575	0.224	5.40E-23	CD8.TEMRA.IFN.resp	ENSG00000068079	IFI35
1.31E-26	0.412106997	0.34	0.087	4.92E-22	CD8.TEMRA.IFN.resp	ENSG00000170581	STAT2
6.26E-25	0.522111418	0.516	0.194	2.34E-20	CD8.TEMRA.IFN.resp	ENSG00000177409	SAMD9L
1.02E-23	0.47154811	0.863	0.56	3.81E-19	CD8.TEMRA.IFN.resp	ENSG00000067066	SP100
4.30E-23	0.367949748	0.32	0.084	1.61E-18	CD8.TEMRA.IFN.resp	ENSG00000157654	PALM2AKAP2
4.16E-21	0.534113342	0.569	0.261	1.56E-16	CD8.TEMRA.IFN.resp	ENSG00000117228	GBP1
4.86E-21	0.408487587	0.353	0.11	1.82E-16	CD8.TEMRA.IFN.resp	ENSG00000137628	DDX60
1.74E-19	0.466366648	0.497	0.218	6.51E-15	CD8.TEMRA.IFN.resp	ENSG00000002549	LAP3
1.92E-19	0.420135696	0.327	0.105	7.19E-15	CD8.TEMRA.IFN.resp	ENSG00000121858	TNFSF10
4.22E-18	0.364326161	0.275	0.08	1.58E-13	CD8.TEMRA.IFN.resp	ENSG00000004468	CD38
9.54E-18	0.461347337	0.686	0.396	3.57E-13	CD8.TEMRA.IFN.resp	ENSG00000135899	SP110
2.53E-17	0.390734806	0.882	0.705	9.46E-13	CD8.TEMRA.IFN.resp	ENSG00000125148	MT2A
1.04E-16	0.443284575	0.647	0.364	3.89E-12	CD8.TEMRA.IFN.resp	ENSG00000163565	IFI16
1.19E-16	0.386186718	0.425	0.168	4.44E-12	CD8.TEMRA.IFN.resp	ENSG00000163840	DTX3L
1.35E-15	0.359790999	0.379	0.145	5.04E-11	CD8.TEMRA.IFN.resp	ENSG00000135148	TRAFD1
1.56E-15	0.356141563	0.863	0.612	5.84E-11	CD8.TEMRA.IFN.resp	ENSG00000164054	SHISA5
7.86E-14	0.379626024	0.451	0.208	2.94E-09	CD8.TEMRA.IFN.resp	ENSG00000163644	PPM1K
1.20E-13	0.299401165	0.301	0.107	4.48E-09	CD8.TEMRA.IFN.resp	ENSG00000181381	DDX60L
8.69E-13	0.292462933	0.314	0.116	3.25E-08	CD8.TEMRA.IFN.resp	ENSG00000196684	HSH2D
2.74E-12	0.379139607	0.556	0.303	1.02E-07	CD8.TEMRA.IFN.resp	ENSG00000130813	SHFL
5.38E-12	0.308955461	0.399	0.175	2.01E-07	CD8.TEMRA.IFN.resp	ENSG00000124201	ZNFX1
5.48E-12	0.263284053	0.915	0.759	2.05E-07	CD8.TEMRA.IFN.resp	ENSG00000100911	PSME2
2.65E-11	0.357851394	0.686	0.46	9.91E-07	CD8.TEMRA.IFN.resp	ENSG00000175550	DRAP1
8.59E-11	0.295140689	0.353	0.156	3.21E-06	CD8.TEMRA.IFN.resp	ENSG00000168016	TRANK1
1.70E-10	0.313706018	0.353	0.164	6.38E-06	CD8.TEMRA.IFN.resp	ENSG00000124256	ZBP1
1.96E-10	0.317422708	0.444	0.222	7.34E-06	CD8.TEMRA.IFN.resp	ENSG00000221963	APOL6
3.98E-10	0.364177484	0.654	0.43	1.49E-05	CD8.TEMRA.IFN.resp	ENSG00000132965	ALOX5AP
6.26E-10	0.361320939	0.608	0.404	2.34E-05	CD8.TEMRA.IFN.resp	ENSG00000130066	SAT1
1.84E-09	0.310615829	0.654	0.461	6.89E-05	CD8.TEMRA.IFN.resp	ENSG00000168394	TAP1
3.12E-09	0.296834548	0.281	0.122	0.00011654	CD8.TEMRA.IFN.resp	ENSG00000107201	DDX58
4.97E-09	0.305743815	0.425	0.233	0.000185838	CD8.TEMRA.IFN.resp	ENSG00000114127	XRN1
9.57E-09	0.282864138	0.464	0.254	0.000357999	CD8.TEMRA.IFN.resp	ENSG00000125826	RBCK1
1.15E-08	0.284091539	0.778	0.6	0.000429064	CD8.TEMRA.IFN.resp	ENSG00000173821	RNF213
6.28E-08	0.302217996	0.346	0.183	0.002348697	CD8.TEMRA.IFN.resp	ENSG00000162654	GBP4
2.60E-07	0.264273961	0.346	0.191	0.009736823	CD8.TEMRA.IFN.resp	ENSG00000122643	NT5C3A
3.13E-07	0.278848485	0.373	0.206	0.011698157	CD8.TEMRA.IFN.resp	ENSG00000136147	PHF11
9.81E-07	0.251689986	0.425	0.246	0.036707412	CD8.TEMRA.IFN.resp	ENSG00000152558	TMEM123
1.57E-06	0.261308684	0.497	0.317	0.058836794	CD8.TEMRA.IFN.resp	ENSG00000013374	NUB1
4.22E-06	0.250404783	0.327	0.19	0.157897679	CD8.TEMRA.IFN.resp	ENSG00000123609	NMI
3.32E-271	0.588618955	0.375	0	1.24E-266	CD8.TEMRA.XCL1/2	ENSG00000196542	SPTSSB
6.66E-87	0.317732683	0.25	0.001	2.49E-82	CD8.TEMRA.XCL1/2	ENSG00000170891	CYTL1
2.80E-54	1.28360293	0.75	0.017	1.05E-49	CD8.TEMRA.XCL1/2	ENSG00000211829	NA
1.46E-40	0.564708639	0.375	0.006	5.46E-36	CD8.TEMRA.XCL1/2	ENSG00000109906	ZBTB16
1.44E-38	0.346128466	0.25	0.003	5.41E-34	CD8.TEMRA.XCL1/2	ENSG00000183690	EFHC2
2.74E-37	0.537204042	0.375	0.006	1.03E-32	CD8.TEMRA.XCL1/2	ENSG00000164296	TIGD6
4.13E-27	0.347317237	0.25	0.004	1.54E-22	CD8.TEMRA.XCL1/2	ENSG00000121989	ACVR2A
5.50E-25	0.340367766	0.25	0.004	2.06E-20	CD8.TEMRA.XCL1/2	ENSG00000173198	CYSLTR1
2.43E-20	0.902717295	0.625	0.033	9.09E-16	CD8.TEMRA.XCL1/2	ENSG00000115607	IL18RAP
5.14E-19	0.269071574	0.25	0.006	1.92E-14	CD8.TEMRA.XCL1/2	ENSG00000271646	NA
4.02E-18	0.369583019	0.25	0.006	1.50E-13	CD8.TEMRA.XCL1/2	ENSG00000103353	UBFD1
8.51E-17	0.921549557	0.5	0.026	3.18E-12	CD8.TEMRA.XCL1/2	ENSG00000109321	AREG
9.51E-17	0.408857469	0.25	0.007	3.56E-12	CD8.TEMRA.XCL1/2	ENSG00000167664	TMIGD2
1.22E-16	0.910882505	0.75	0.058	4.57E-12	CD8.TEMRA.XCL1/2	ENSG00000211689	TRGC1
2.25E-16	0.530247866	0.375	0.015	8.44E-12	CD8.TEMRA.XCL1/2	ENSG00000182087	TMEM259
3.40E-16	0.303717104	0.25	0.007	1.27E-11	CD8.TEMRA.XCL1/2	ENSG00000176533	GNG7
7.50E-15	0.563090455	0.375	0.017	2.81E-10	CD8.TEMRA.XCL1/2	ENSG00000148180	GSN
1.49E-14	1.124615518	0.75	0.073	5.58E-10	CD8.TEMRA.XCL1/2	ENSG00000158869	FCER1G
2.22E-14	0.521756478	0.375	0.017	8.32E-10	CD8.TEMRA.XCL1/2	ENSG00000171604	CXXC5
9.75E-13	0.302228122	0.25	0.009	3.65E-08	CD8.TEMRA.XCL1/2	ENSG00000174080	CTSF
1.69E-11	0.444590558	0.25	0.01	6.34E-07	CD8.TEMRA.XCL1/2	ENSG00000283064	NA
2.78E-11	0.298784694	0.25	0.01	1.04E-06	CD8.TEMRA.XCL1/2	ENSG00000006194	ZNF263
3.13E-11	0.297058562	0.25	0.01	1.17E-06	CD8.TEMRA.XCL1/2	ENSG00000076258	FMO4
4.47E-11	0.497747158	0.25	0.011	1.67E-06	CD8.TEMRA.XCL1/2	ENSG00000127995	CASD1
4.49E-11	0.260020893	0.25	0.01	1.68E-06	CD8.TEMRA.XCL1/2	ENSG00000153790	C7orf31
8.18E-11	0.330753646	0.25	0.011	3.06E-06	CD8.TEMRA.XCL1/2	ENSG00000177873	ZNF619
8.67E-11	0.397536904	0.25	0.011	3.24E-06	CD8.TEMRA.XCL1/2	ENSG00000104635	SLC39A14
1.00E-10	0.626375024	0.5	0.041	3.76E-06	CD8.TEMRA.XCL1/2	ENSG00000183020	AP2A2
2.80E-10	0.527541237	0.375	0.025	1.05E-05	CD8.TEMRA.XCL1/2	ENSG00000186073	CDIN1
3.98E-10	0.415639907	0.25	0.011	1.49E-05	CD8.TEMRA.XCL1/2	ENSG00000205189	ZBTB10
8.27E-10	0.391557558	0.25	0.012	3.10E-05	CD8.TEMRA.XCL1/2	ENSG00000272917	NA
9.69E-10	0.489692034	0.25	0.012	3.62E-05	CD8.TEMRA.XCL1/2	ENSG00000198690	FAN1
1.05E-09	0.968335841	0.5	0.047	3.92E-05	CD8.TEMRA.XCL1/2	ENSG00000134545	KLRC1
1.12E-09	0.382506886	0.25	0.012	4.19E-05	CD8.TEMRA.XCL1/2	ENSG00000166704	ZNF606
1.79E-09	0.513089347	0.375	0.027	6.69E-05	CD8.TEMRA.XCL1/2	ENSG00000042493	CAPG
2.11E-09	0.383368406	0.25	0.012	7.91E-05	CD8.TEMRA.XCL1/2	ENSG00000231621	ANKRD44-AS1
2.59E-09	0.257808238	0.25	0.012	9.70E-05	CD8.TEMRA.XCL1/2	ENSG00000148773	MKI67
4.52E-09	0.549021157	0.375	0.028	0.000169137	CD8.TEMRA.XCL1/2	ENSG00000183386	FHL3
7.27E-09	0.491867507	0.375	0.028	0.000271828	CD8.TEMRA.XCL1/2	ENSG00000182504	CEP97
9.49E-09	0.325052176	0.25	0.013	0.000355072	CD8.TEMRA.XCL1/2	ENSG00000113119	TMCO6
1.22E-08	0.422310458	0.25	0.014	0.000455423	CD8.TEMRA.XCL1/2	ENSG00000198574	SH2D1B
1.68E-08	0.389637338	0.25	0.014	0.00063027	CD8.TEMRA.XCL1/2	ENSG00000130734	ATG4D
3.02E-08	0.253829306	0.25	0.014	0.00112861	CD8.TEMRA.XCL1/2	ENSG00000105472	CLEC11A
3.07E-08	0.253552957	0.25	0.014	0.001149666	CD8.TEMRA.XCL1/2	ENSG00000165025	SYK
3.20E-08	0.518868884	0.375	0.031	0.001195448	CD8.TEMRA.XCL1/2	ENSG00000099942	CRKL
3.47E-08	0.290706067	0.25	0.014	0.001298325	CD8.TEMRA.XCL1/2	ENSG00000204444	APOM
3.80E-08	0.3794758	0.25	0.015	0.001420432	CD8.TEMRA.XCL1/2	ENSG00000104343	UBE2W
3.91E-08	0.320141082	0.25	0.014	0.001461562	CD8.TEMRA.XCL1/2	ENSG00000023902	PLEKHO1
4.94E-08	0.616720652	0.5	0.054	0.001847462	CD8.TEMRA.XCL1/2	ENSG00000133134	BEX2
7.24E-08	0.287348982	0.25	0.015	0.002707895	CD8.TEMRA.XCL1/2	ENSG00000143801	PSEN2
7.70E-08	0.484735875	0.375	0.032	0.002881038	CD8.TEMRA.XCL1/2	ENSG00000134851	TMEM165
9.84E-08	0.467143373	0.375	0.033	0.003680592	CD8.TEMRA.XCL1/2	ENSG00000204084	INPP5B
1.18E-07	1.206314831	1	0.276	0.004407579	CD8.TEMRA.XCL1/2	ENSG00000011600	TYROBP
1.33E-07	0.347622817	0.25	0.016	0.004986271	CD8.TEMRA.XCL1/2	ENSG00000133243	BTBD2
1.89E-07	0.289240417	0.25	0.016	0.00707248	CD8.TEMRA.XCL1/2	ENSG00000072110	ACTN1
1.95E-07	0.286076437	0.25	0.016	0.007310333	CD8.TEMRA.XCL1/2	ENSG00000226696	LENG8-AS1
2.26E-07	0.53005724	0.375	0.036	0.008437088	CD8.TEMRA.XCL1/2	ENSG00000255517	DPP3-DT
2.43E-07	0.430117507	0.375	0.034	0.009107513	CD8.TEMRA.XCL1/2	ENSG00000074966	TXK
2.90E-07	0.431755279	0.375	0.034	0.010858981	CD8.TEMRA.XCL1/2	ENSG00000164180	TMEM161B
3.60E-07	0.290230948	0.25	0.016	0.013457293	CD8.TEMRA.XCL1/2	ENSG00000271856	LINC01215
3.75E-07	0.316582773	0.25	0.017	0.014040336	CD8.TEMRA.XCL1/2	ENSG00000125505	MBOAT7
6.57E-07	0.560293623	0.5	0.063	0.024584713	CD8.TEMRA.XCL1/2	ENSG00000186432	KPNA4
7.22E-07	0.583499758	0.5	0.063	0.02699876	CD8.TEMRA.XCL1/2	ENSG00000121390	PSPC1
7.26E-07	0.482764809	0.375	0.038	0.027162422	CD8.TEMRA.XCL1/2	ENSG00000145246	ATP10D
7.33E-07	0.284045509	0.25	0.017	0.027421816	CD8.TEMRA.XCL1/2	ENSG00000176095	IP6K1
7.81E-07	0.369515659	0.25	0.018	0.029234163	CD8.TEMRA.XCL1/2	ENSG00000263590	LINC01145
8.89E-07	0.372707348	0.25	0.018	0.033269809	CD8.TEMRA.XCL1/2	ENSG00000146576	C7orf26
8.97E-07	0.317700899	0.25	0.018	0.033571593	CD8.TEMRA.XCL1/2	ENSG00000140678	ITGAX
1.01E-06	0.419289455	0.375	0.038	0.037939019	CD8.TEMRA.XCL1/2	ENSG00000080546	SESN1
1.05E-06	0.365521292	0.375	0.037	0.039254644	CD8.TEMRA.XCL1/2	ENSG00000175416	CLTB
1.13E-06	0.376251975	0.25	0.018	0.042222891	CD8.TEMRA.XCL1/2	ENSG00000144120	TMEM177
1.16E-06	0.484665786	0.375	0.039	0.043386267	CD8.TEMRA.XCL1/2	ENSG00000008294	SPAG9
1.53E-06	0.387403798	0.25	0.019	0.057361387	CD8.TEMRA.XCL1/2	ENSG00000183542	KLRC4
2.21E-06	0.285503453	0.25	0.019	0.082635965	CD8.TEMRA.XCL1/2	ENSG00000011021	CLCN6
2.62E-06	0.372005501	0.25	0.019	0.098117152	CD8.TEMRA.XCL1/2	ENSG00000270820	NA
3.28E-06	0.479844863	0.375	0.041	0.122687499	CD8.TEMRA.XCL1/2	ENSG00000135828	RNASEL
3.96E-06	0.553913253	0.5	0.07	0.147965634	CD8.TEMRA.XCL1/2	ENSG00000111843	TMEM14C
4.32E-06	0.281723194	0.25	0.019	0.161757617	CD8.TEMRA.XCL1/2	ENSG00000131188	PRR7
4.39E-06	0.350306149	0.25	0.02	0.164349514	CD8.TEMRA.XCL1/2	ENSG00000145569	OTULINL
4.51E-06	0.350280232	0.25	0.02	0.16871991	CD8.TEMRA.XCL1/2	ENSG00000157259	GATAD1
5.20E-06	0.474475724	0.375	0.044	0.194558093	CD8.TEMRA.XCL1/2	ENSG00000128050	PAICS
5.30E-06	0.281329399	0.25	0.02	0.198233186	CD8.TEMRA.XCL1/2	ENSG00000214753	HNRNPUL2
5.69E-06	0.783794353	0.75	0.157	0.212951746	CD8.TEMRA.XCL1/2	ENSG00000186810	CXCR3
5.97E-06	0.497342074	0.5	0.07	0.223325809	CD8.TEMRA.XCL1/2	ENSG00000197226	TBC1D9B
6.81E-06	0.522878779	0.375	0.045	0.254703556	CD8.TEMRA.XCL1/2	ENSG00000156787	TBC1D31
7.88E-06	0.468956767	0.375	0.045	0.294719408	CD8.TEMRA.XCL1/2	ENSG00000029364	SLC39A9
8.62E-06	0.512224429	0.375	0.046	0.322664327	CD8.TEMRA.XCL1/2	ENSG00000136738	STAM
8.65E-06	0.314181417	0.25	0.021	0.323766978	CD8.TEMRA.XCL1/2	ENSG00000239857	GET4
9.10E-06	0.276759983	0.25	0.021	0.340386559	CD8.TEMRA.XCL1/2	ENSG00000168234	TTC39C
1.07E-05	0.410267172	0.375	0.044	0.401422971	CD8.TEMRA.XCL1/2	ENSG00000140006	WDR89
1.11E-05	0.312013532	0.25	0.021	0.415465287	CD8.TEMRA.XCL1/2	ENSG00000119599	DCAF4
1.13E-05	0.879061866	0.875	0.218	0.424579048	CD8.TEMRA.XCL1/2	ENSG00000111796	KLRB1
1.41E-05	0.43792382	0.375	0.046	0.526361358	CD8.TEMRA.XCL1/2	ENSG00000013583	HEBP1
1.43E-05	0.471853563	0.5	0.074	0.536346129	CD8.TEMRA.XCL1/2	ENSG00000169299	PGM2
1.53E-05	0.924376552	0.75	0.176	0.574141862	CD8.TEMRA.XCL1/2	ENSG00000113088	GZMK
1.59E-05	0.34187176	0.25	0.022	0.593452058	CD8.TEMRA.XCL1/2	ENSG00000184216	IRAK1
1.76E-05	0.531474631	0.25	0.023	0.657984402	CD8.TEMRA.XCL1/2	ENSG00000205809	KLRC2
1.94E-05	0.549301177	0.5	0.079	0.727376512	CD8.TEMRA.XCL1/2	ENSG00000237513	NA
1.96E-05	0.641090868	0.625	0.122	0.732424144	CD8.TEMRA.XCL1/2	ENSG00000084090	STARD7
1.96E-05	0.591872068	0.625	0.114	0.732774206	CD8.TEMRA.XCL1/2	ENSG00000150977	RILPL2
1.96E-05	0.340383703	0.25	0.023	0.733139256	CD8.TEMRA.XCL1/2	ENSG00000151835	SACS
2.53E-05	0.273158112	0.25	0.023	0.947235005	CD8.TEMRA.XCL1/2	ENSG00000273329	NA
2.68E-05	0.303019847	0.25	0.023	1	CD8.TEMRA.XCL1/2	ENSG00000143889	HNRNPLL
2.96E-05	0.307087823	0.25	0.023	1	CD8.TEMRA.XCL1/2	ENSG00000272333	KMT2B
3.62E-05	0.344578656	0.25	0.024	1	CD8.TEMRA.XCL1/2	ENSG00000137124	ALDH1B1
4.07E-05	0.446849115	0.25	0.025	1	CD8.TEMRA.XCL1/2	ENSG00000169598	DFFB
4.91E-05	0.359302868	0.25	0.025	1	CD8.TEMRA.XCL1/2	ENSG00000101247	NDUFAF5
5.47E-05	0.719876283	0.5	0.094	1	CD8.TEMRA.XCL1/2	ENSG00000143184	XCL1
6.58E-05	0.450308152	0.375	0.053	1	CD8.TEMRA.XCL1/2	ENSG00000119673	ACOT2
7.10E-05	0.417645157	0.25	0.026	1	CD8.TEMRA.XCL1/2	ENSG00000102218	RP2
7.27E-05	0.351079731	0.25	0.026	1	CD8.TEMRA.XCL1/2	ENSG00000117308	GALE
7.66E-05	0.334605815	0.25	0.025	1	CD8.TEMRA.XCL1/2	ENSG00000187531	SIRT7
7.86E-05	0.582212588	0.375	0.058	1	CD8.TEMRA.XCL1/2	ENSG00000180488	MIGA1
7.94E-05	0.395746914	0.25	0.027	1	CD8.TEMRA.XCL1/2	ENSG00000083097	DOP1A
8.37E-05	0.335348145	0.25	0.026	1	CD8.TEMRA.XCL1/2	ENSG00000138101	DTNB
9.02E-05	0.446388248	0.375	0.055	1	CD8.TEMRA.XCL1/2	ENSG00000080815	PSEN1
9.31E-05	0.326774509	0.25	0.026	1	CD8.TEMRA.XCL1/2	ENSG00000121289	CEP89
9.43E-05	0.572300209	0.5	0.096	1	CD8.TEMRA.XCL1/2	ENSG00000041802	LSG1
9.65E-05	0.465859962	0.25	0.028	1	CD8.TEMRA.XCL1/2	ENSG00000128513	POT1
9.99E-05	0.493874289	0.375	0.056	1	CD8.TEMRA.XCL1/2	ENSG00000198055	GRK6
0.000108696	0.338626076	0.25	0.026	1	CD8.TEMRA.XCL1/2	ENSG00000063245	EPN1
0.000112748	0.390654536	0.25	0.027	1	CD8.TEMRA.XCL1/2	ENSG00000256060	TRAPPC2B
0.000116606	0.353689752	0.25	0.027	1	CD8.TEMRA.XCL1/2	ENSG00000141698	NT5C3B
0.000122105	0.365211591	0.25	0.027	1	CD8.TEMRA.XCL1/2	ENSG00000072274	TFRC
0.000126684	0.394471785	0.375	0.054	1	CD8.TEMRA.XCL1/2	ENSG00000065883	CDK13
0.000128835	0.502597317	0.5	0.093	1	CD8.TEMRA.XCL1/2	ENSG00000093167	LRRFIP2
0.000134725	0.360726133	0.25	0.027	1	CD8.TEMRA.XCL1/2	ENSG00000144824	PHLDB2
0.00014707	0.266055132	0.25	0.027	1	CD8.TEMRA.XCL1/2	ENSG00000001167	NFYA
0.00016116	0.364549892	0.375	0.056	1	CD8.TEMRA.XCL1/2	ENSG00000135392	DNAJC14
0.000183765	0.828336088	0.875	0.344	1	CD8.TEMRA.XCL1/2	ENSG00000188404	SELL
0.000190566	0.585263651	0.5	0.103	1	CD8.TEMRA.XCL1/2	ENSG00000162419	GMEB1
0.00019251	0.701288768	0.625	0.177	1	CD8.TEMRA.XCL1/2	ENSG00000087460	GNAS
0.00019798	0.539185683	0.375	0.064	1	CD8.TEMRA.XCL1/2	ENSG00000094975	SUCO
0.00020889	0.474561448	0.5	0.094	1	CD8.TEMRA.XCL1/2	ENSG00000186141	POLR3C
0.000227975	0.34550118	0.25	0.029	1	CD8.TEMRA.XCL1/2	ENSG00000156804	FBXO32
0.000234509	0.366828534	0.25	0.029	1	CD8.TEMRA.XCL1/2	ENSG00000277075	H2AC8
0.000259183	0.329462155	0.375	0.057	1	CD8.TEMRA.XCL1/2	ENSG00000185722	ANKFY1
0.00029013	0.413471008	0.375	0.06	1	CD8.TEMRA.XCL1/2	ENSG00000241058	NSUN6
0.00032882	0.332936662	0.25	0.03	1	CD8.TEMRA.XCL1/2	ENSG00000171492	LRRC8D
0.000346333	0.329292259	0.25	0.03	1	CD8.TEMRA.XCL1/2	ENSG00000196544	BORCS6
0.000358122	0.596160169	0.625	0.153	1	CD8.TEMRA.XCL1/2	ENSG00000166848	TERF2IP
0.00037719	0.28982442	0.25	0.03	1	CD8.TEMRA.XCL1/2	ENSG00000168060	NAALADL1
0.00037945	0.347735417	0.375	0.06	1	CD8.TEMRA.XCL1/2	ENSG00000244879	NA
0.000383413	0.29013325	0.25	0.03	1	CD8.TEMRA.XCL1/2	ENSG00000086730	LAT2
0.00039372	0.386823748	0.375	0.061	1	CD8.TEMRA.XCL1/2	ENSG00000111647	UHRF1BP1L
0.000406666	0.374286278	0.375	0.062	1	CD8.TEMRA.XCL1/2	ENSG00000163154	TNFAIP8L2
0.000437218	0.628930762	1	0.636	1	CD8.TEMRA.XCL1/2	ENSG00000171476	HOPX
0.00045438	0.297217643	0.25	0.031	1	CD8.TEMRA.XCL1/2	ENSG00000091732	ZC3HC1
0.000454441	0.437224727	0.375	0.063	1	CD8.TEMRA.XCL1/2	ENSG00000104047	DTWD1
0.000471985	0.370275004	0.375	0.063	1	CD8.TEMRA.XCL1/2	ENSG00000142102	PGGHG
0.000476857	0.29447819	0.25	0.031	1	CD8.TEMRA.XCL1/2	ENSG00000160791	CCR5
0.000483393	0.452910837	0.375	0.066	1	CD8.TEMRA.XCL1/2	ENSG00000085511	MAP3K4
0.000486809	0.3224931	0.25	0.031	1	CD8.TEMRA.XCL1/2	ENSG00000172315	TP53RK
0.000487479	0.287425568	0.25	0.031	1	CD8.TEMRA.XCL1/2	ENSG00000170222	ADPRM
0.000505685	0.459151504	0.375	0.066	1	CD8.TEMRA.XCL1/2	ENSG00000182568	SATB1
0.000507332	0.71210855	0.875	0.355	1	CD8.TEMRA.XCL1/2	ENSG00000162434	JAK1
0.000522067	0.354607149	0.25	0.032	1	CD8.TEMRA.XCL1/2	ENSG00000164038	SLC9B2
0.000530932	0.398565735	0.375	0.063	1	CD8.TEMRA.XCL1/2	ENSG00000131375	CAPN7
0.000561657	0.426657325	0.375	0.066	1	CD8.TEMRA.XCL1/2	ENSG00000111364	DDX55
0.000576047	0.639684756	0.875	0.308	1	CD8.TEMRA.XCL1/2	ENSG00000065413	ANKRD44
0.000589499	0.353063458	0.25	0.033	1	CD8.TEMRA.XCL1/2	ENSG00000120158	RCL1
0.000592631	0.344426674	0.25	0.033	1	CD8.TEMRA.XCL1/2	ENSG00000121671	CRY2
0.000594288	0.425329615	0.25	0.034	1	CD8.TEMRA.XCL1/2	ENSG00000265148	TSPOAP1-AS1
0.000595778	0.341359291	0.25	0.033	1	CD8.TEMRA.XCL1/2	ENSG00000247092	NA
0.000603813	0.56083729	0.625	0.157	1	CD8.TEMRA.XCL1/2	ENSG00000102710	SUPT20H
0.000607718	0.414979204	0.5	0.1	1	CD8.TEMRA.XCL1/2	ENSG00000119820	YIPF4
0.000616897	0.283555543	0.25	0.032	1	CD8.TEMRA.XCL1/2	ENSG00000278540	ACACA
0.000641304	0.573178181	0.5	0.116	1	CD8.TEMRA.XCL1/2	ENSG00000168564	CDKN2AIP
0.000655104	0.379095214	0.25	0.034	1	CD8.TEMRA.XCL1/2	ENSG00000136159	NUDT15
0.000695218	0.396112907	0.25	0.034	1	CD8.TEMRA.XCL1/2	ENSG00000032742	IFT88
0.000697351	0.340044861	0.375	0.064	1	CD8.TEMRA.XCL1/2	ENSG00000197217	ENTPD4
0.000724669	0.285377953	0.25	0.032	1	CD8.TEMRA.XCL1/2	ENSG00000181472	ZBTB2
0.000730501	0.42347774	0.375	0.068	1	CD8.TEMRA.XCL1/2	ENSG00000138614	INTS14
0.000734031	0.735949374	0.5	0.127	1	CD8.TEMRA.XCL1/2	ENSG00000117281	CD160
0.000736922	0.377658442	0.25	0.034	1	CD8.TEMRA.XCL1/2	ENSG00000153975	ZUP1
0.000741608	0.643270535	0.75	0.248	1	CD8.TEMRA.XCL1/2	ENSG00000091039	OSBPL8
0.000770465	0.338455711	0.25	0.034	1	CD8.TEMRA.XCL1/2	ENSG00000170185	USP38
0.00077291	0.56210232	0.5	0.123	1	CD8.TEMRA.XCL1/2	ENSG00000118596	SLC16A7
0.00078276	0.634085497	0.625	0.185	1	CD8.TEMRA.XCL1/2	ENSG00000170638	TRABD
0.000802104	0.431967184	0.375	0.068	1	CD8.TEMRA.XCL1/2	ENSG00000105397	TYK2
0.000806219	0.617418518	0.875	0.329	1	CD8.TEMRA.XCL1/2	ENSG00000131508	UBE2D2
0.000860345	0.468970794	0.5	0.111	1	CD8.TEMRA.XCL1/2	ENSG00000153214	TMEM87B
0.000922731	0.440715508	0.375	0.071	1	CD8.TEMRA.XCL1/2	ENSG00000182551	ADI1
0.000940058	0.575693432	0.625	0.179	1	CD8.TEMRA.XCL1/2	ENSG00000170584	NUDCD2
0.000991918	0.466491568	0.375	0.073	1	CD8.TEMRA.XCL1/2	ENSG00000186001	LRCH3
0.000992557	0.324697862	0.25	0.034	1	CD8.TEMRA.XCL1/2	ENSG00000198246	SLC29A3
0.000997531	0.285555041	0.25	0.034	1	CD8.TEMRA.XCL1/2	ENSG00000160593	JAML
0.00103656	0.510117602	0.5	0.119	1	CD8.TEMRA.XCL1/2	ENSG00000116001	TIA1
0.001041058	0.310347735	0.25	0.035	1	CD8.TEMRA.XCL1/2	ENSG00000136997	MYC
0.001045406	0.333011302	0.25	0.035	1	CD8.TEMRA.XCL1/2	ENSG00000051620	HEBP2
0.001047093	0.353828112	0.25	0.035	1	CD8.TEMRA.XCL1/2	ENSG00000110917	MLEC
0.001059783	0.582423744	0.5	0.124	1	CD8.TEMRA.XCL1/2	ENSG00000175073	VCPIP1
0.00108355	0.432817369	0.375	0.071	1	CD8.TEMRA.XCL1/2	ENSG00000066422	ZBTB11
0.001121207	0.331761139	0.375	0.067	1	CD8.TEMRA.XCL1/2	ENSG00000129968	ABHD17A
0.001150176	0.409080048	0.5	0.107	1	CD8.TEMRA.XCL1/2	ENSG00000165688	PMPCA
0.001180736	0.370696555	0.25	0.036	1	CD8.TEMRA.XCL1/2	ENSG00000038532	CLEC16A
0.001181245	0.400606413	0.25	0.037	1	CD8.TEMRA.XCL1/2	ENSG00000007341	ST7L
0.001183786	0.433484101	0.375	0.073	1	CD8.TEMRA.XCL1/2	ENSG00000204439	C6orf47
0.001186878	0.445655835	0.25	0.037	1	CD8.TEMRA.XCL1/2	ENSG00000241973	PI4KA
0.001194076	0.360764408	1	0.872	1	CD8.TEMRA.XCL1/2	ENSG00000133872	SARAF
0.001229801	0.562678709	0.5	0.128	1	CD8.TEMRA.XCL1/2	ENSG00000162736	NCSTN
0.001230745	0.435605543	0.375	0.073	1	CD8.TEMRA.XCL1/2	ENSG00000138758	SEPTIN11
0.001234813	0.396809067	0.25	0.037	1	CD8.TEMRA.XCL1/2	ENSG00000140521	POLG
0.001266175	0.287511665	0.25	0.035	1	CD8.TEMRA.XCL1/2	ENSG00000151116	UEVLD
0.001269734	0.626220722	0.75	0.274	1	CD8.TEMRA.XCL1/2	ENSG00000119541	VPS4B
0.001351486	0.371015022	0.25	0.037	1	CD8.TEMRA.XCL1/2	ENSG00000165055	METTL2B
0.001353639	0.320951521	0.25	0.036	1	CD8.TEMRA.XCL1/2	ENSG00000211679	IGLC3
0.001363081	0.633436232	0.5	0.128	1	CD8.TEMRA.XCL1/2	ENSG00000121931	LRIF1
0.001419971	0.586963961	0.5	0.132	1	CD8.TEMRA.XCL1/2	ENSG00000120129	DUSP1
0.001461078	0.484684621	0.5	0.122	1	CD8.TEMRA.XCL1/2	ENSG00000166170	BAG5
0.00148594	0.50529256	0.5	0.127	1	CD8.TEMRA.XCL1/2	ENSG00000180964	TCEAL8
0.001487627	0.59831419	0.75	0.267	1	CD8.TEMRA.XCL1/2	ENSG00000065978	YBX1
0.00154677	0.740455738	0.875	0.482	1	CD8.TEMRA.XCL1/2	ENSG00000170345	FOS
0.001571016	0.572157652	0.5	0.132	1	CD8.TEMRA.XCL1/2	ENSG00000108829	LRRC59
0.001580743	0.413820934	0.375	0.075	1	CD8.TEMRA.XCL1/2	ENSG00000145730	PAM
0.001591188	0.388900199	0.25	0.037	1	CD8.TEMRA.XCL1/2	ENSG00000175213	ZNF408
0.001612406	0.563810708	0.625	0.175	1	CD8.TEMRA.XCL1/2	ENSG00000204843	DCTN1
0.001612409	0.412876317	0.375	0.073	1	CD8.TEMRA.XCL1/2	ENSG00000184205	TSPYL2
0.001612985	0.640586398	0.5	0.148	1	CD8.TEMRA.XCL1/2	ENSG00000121067	SPOP
0.001641771	0.312437669	0.25	0.036	1	CD8.TEMRA.XCL1/2	ENSG00000106683	LIMK1
0.001696049	0.280214503	0.25	0.036	1	CD8.TEMRA.XCL1/2	ENSG00000180917	CMTR2
0.001698526	0.43440559	0.375	0.077	1	CD8.TEMRA.XCL1/2	ENSG00000180398	MCFD2
0.001699295	0.355475989	0.375	0.073	1	CD8.TEMRA.XCL1/2	ENSG00000100934	SEC23A
0.00171151	0.316884089	0.25	0.037	1	CD8.TEMRA.XCL1/2	ENSG00000226979	LTA
0.001762317	0.33191404	0.25	0.038	1	CD8.TEMRA.XCL1/2	ENSG00000075336	TIMM21
0.001776039	0.276972576	0.25	0.037	1	CD8.TEMRA.XCL1/2	ENSG00000106009	BRAT1
0.001840611	0.462748841	0.375	0.078	1	CD8.TEMRA.XCL1/2	ENSG00000085365	SCAMP1
0.00184522	0.312991947	0.25	0.037	1	CD8.TEMRA.XCL1/2	ENSG00000241878	PISD
0.001864002	0.411480948	0.375	0.077	1	CD8.TEMRA.XCL1/2	ENSG00000026652	AGPAT4
0.00186959	0.284083874	0.25	0.037	1	CD8.TEMRA.XCL1/2	ENSG00000169696	ASPSCR1
0.001914211	0.589591492	0.5	0.132	1	CD8.TEMRA.XCL1/2	ENSG00000151651	ADAM8
0.001966233	0.434577891	0.375	0.077	1	CD8.TEMRA.XCL1/2	ENSG00000139636	LMBR1L
0.001990459	0.518513164	0.5	0.13	1	CD8.TEMRA.XCL1/2	ENSG00000006530	AGK
0.002081024	0.306052306	0.25	0.038	1	CD8.TEMRA.XCL1/2	ENSG00000126464	PRR12
0.002100963	0.452565237	1	0.74	1	CD8.TEMRA.XCL1/2	ENSG00000197111	PCBP2
0.002126171	0.34125096	0.25	0.039	1	CD8.TEMRA.XCL1/2	ENSG00000112624	BICRAL
0.00215459	0.340522947	0.25	0.039	1	CD8.TEMRA.XCL1/2	ENSG00000114650	SCAP
0.002156291	0.511306503	0.25	0.042	1	CD8.TEMRA.XCL1/2	ENSG00000132819	RBM38
0.00216698	0.311892113	0.25	0.038	1	CD8.TEMRA.XCL1/2	ENSG00000075413	MARK3
0.002181559	0.280206456	0.25	0.038	1	CD8.TEMRA.XCL1/2	ENSG00000125450	NUP85
0.002232827	0.277408244	0.25	0.038	1	CD8.TEMRA.XCL1/2	ENSG00000278677	H2AC17
0.002251616	0.362949685	0.375	0.075	1	CD8.TEMRA.XCL1/2	ENSG00000127952	STYXL1
0.002286156	0.278246205	0.25	0.038	1	CD8.TEMRA.XCL1/2	ENSG00000128487	SPECC1
0.002301741	0.33071058	0.25	0.039	1	CD8.TEMRA.XCL1/2	ENSG00000110060	PUS3
0.002320202	0.354691988	0.375	0.074	1	CD8.TEMRA.XCL1/2	ENSG00000169919	GUSB
0.002328829	0.382317919	0.375	0.076	1	CD8.TEMRA.XCL1/2	ENSG00000029639	TFB1M
0.002346297	0.450647439	0.375	0.082	1	CD8.TEMRA.XCL1/2	ENSG00000163608	NEPRO
0.002360383	0.599382059	0.75	0.258	1	CD8.TEMRA.XCL1/2	ENSG00000103653	CSK
0.002375316	0.575429512	0.5	0.138	1	CD8.TEMRA.XCL1/2	ENSG00000110665	C11orf21
0.002545582	0.313623321	0.25	0.04	1	CD8.TEMRA.XCL1/2	ENSG00000158517	NCF1
0.002546652	0.326918866	0.375	0.075	1	CD8.TEMRA.XCL1/2	ENSG00000204237	OXLD1
0.002558954	0.346860048	0.375	0.077	1	CD8.TEMRA.XCL1/2	ENSG00000015171	ZMYND11
0.002565772	0.549877557	0.625	0.207	1	CD8.TEMRA.XCL1/2	ENSG00000115866	DARS1
0.002587071	0.338883659	0.25	0.04	1	CD8.TEMRA.XCL1/2	ENSG00000213020	ZNF611
0.002654069	0.399336714	0.375	0.079	1	CD8.TEMRA.XCL1/2	ENSG00000158201	ABHD3
0.002674539	0.302539764	0.25	0.04	1	CD8.TEMRA.XCL1/2	ENSG00000171262	FAM98B
0.002674596	0.364882861	0.25	0.041	1	CD8.TEMRA.XCL1/2	ENSG00000113719	ERGIC1
0.00268701	0.550648602	0.75	0.246	1	CD8.TEMRA.XCL1/2	ENSG00000160075	SSU72
0.002730624	0.451501282	0.375	0.082	1	CD8.TEMRA.XCL1/2	ENSG00000081059	TCF7
0.002747252	0.304255283	0.25	0.039	1	CD8.TEMRA.XCL1/2	ENSG00000142173	COL6A2
0.002817175	0.296994788	0.375	0.074	1	CD8.TEMRA.XCL1/2	ENSG00000144161	ZC3H8
0.003115914	0.589575329	0.875	0.447	1	CD8.TEMRA.XCL1/2	ENSG00000140350	ANP32A
0.003260128	0.33684219	0.25	0.041	1	CD8.TEMRA.XCL1/2	ENSG00000197056	ZMYM1
0.003300345	0.269997564	0.25	0.04	1	CD8.TEMRA.XCL1/2	ENSG00000260302	NA
0.003302256	0.365849274	0.25	0.043	1	CD8.TEMRA.XCL1/2	ENSG00000141378	PTRH2
0.00337046	0.26576418	0.25	0.04	1	CD8.TEMRA.XCL1/2	ENSG00000175895	PLEKHF2
0.003477622	0.267548367	0.25	0.04	1	CD8.TEMRA.XCL1/2	ENSG00000177565	TBL1XR1
0.00357562	0.350455029	0.375	0.079	1	CD8.TEMRA.XCL1/2	ENSG00000204560	DHX16
0.00357705	0.269997053	0.25	0.041	1	CD8.TEMRA.XCL1/2	ENSG00000011405	PIK3C2A
0.003608567	0.385807756	0.25	0.044	1	CD8.TEMRA.XCL1/2	ENSG00000155561	NUP205
0.003673133	0.312080128	0.375	0.078	1	CD8.TEMRA.XCL1/2	ENSG00000103187	COTL1
0.003712545	0.274248477	0.25	0.041	1	CD8.TEMRA.XCL1/2	ENSG00000107262	BAG1
0.00376788	0.410370991	0.375	0.085	1	CD8.TEMRA.XCL1/2	ENSG00000163029	SMC6
0.003773358	0.462017486	0.375	0.088	1	CD8.TEMRA.XCL1/2	ENSG00000167895	TMC8
0.003892635	0.295781001	0.25	0.042	1	CD8.TEMRA.XCL1/2	ENSG00000198087	CD2AP
0.00389522	0.487440457	0.375	0.093	1	CD8.TEMRA.XCL1/2	ENSG00000053501	USE1
0.003921269	0.264274224	1	0.936	1	CD8.TEMRA.XCL1/2	ENSG00000070756	PABPC1
0.00400266	0.399447108	0.375	0.086	1	CD8.TEMRA.XCL1/2	ENSG00000136261	BZW2
0.004083051	0.427250526	0.5	0.132	1	CD8.TEMRA.XCL1/2	ENSG00000167522	ANKRD11
0.00413165	0.305560318	0.25	0.043	1	CD8.TEMRA.XCL1/2	ENSG00000182472	CAPN12
0.004210072	0.507493639	0.75	0.256	1	CD8.TEMRA.XCL1/2	ENSG00000134453	RBM17
0.00424116	0.478476132	0.375	0.093	1	CD8.TEMRA.XCL1/2	ENSG00000147526	TACC1
0.004339932	0.350125495	0.375	0.081	1	CD8.TEMRA.XCL1/2	ENSG00000126602	TRAP1
0.004396414	0.296871892	0.25	0.043	1	CD8.TEMRA.XCL1/2	ENSG00000094880	CDC23
0.004398172	0.573669116	0.625	0.202	1	CD8.TEMRA.XCL1/2	ENSG00000198771	RCSD1
0.004474617	0.387459988	0.375	0.085	1	CD8.TEMRA.XCL1/2	ENSG00000189430	NCR1
0.004487958	0.309345757	0.25	0.043	1	CD8.TEMRA.XCL1/2	ENSG00000090857	PDPR
0.004576339	0.483646411	0.5	0.145	1	CD8.TEMRA.XCL1/2	ENSG00000162910	MRPL55
0.00466235	0.411044509	0.375	0.088	1	CD8.TEMRA.XCL1/2	ENSG00000113163	CERT1
0.004681568	0.266628915	0.25	0.042	1	CD8.TEMRA.XCL1/2	ENSG00000112406	HECA
0.004837532	0.430246249	0.375	0.092	1	CD8.TEMRA.XCL1/2	ENSG00000129657	SEC14L1
0.00484623	0.592509717	0.625	0.211	1	CD8.TEMRA.XCL1/2	ENSG00000187257	RSBN1L
0.004913126	0.392987954	0.5	0.131	1	CD8.TEMRA.XCL1/2	ENSG00000141627	DYM
0.00496241	0.4169625	0.375	0.087	1	CD8.TEMRA.XCL1/2	ENSG00000131116	ZNF428
0.005105717	0.264049238	0.25	0.043	1	CD8.TEMRA.XCL1/2	ENSG00000164610	RP9
0.00519922	0.380747707	0.25	0.046	1	CD8.TEMRA.XCL1/2	ENSG00000278615	C11orf98
0.005349269	0.517321265	0.375	0.103	1	CD8.TEMRA.XCL1/2	ENSG00000152219	ARL14EP
0.005371076	0.343261967	0.375	0.084	1	CD8.TEMRA.XCL1/2	ENSG00000025800	KPNA6
0.00543154	0.288330958	0.375	0.08	1	CD8.TEMRA.XCL1/2	ENSG00000166199	ALKBH3
0.005524319	0.315772146	0.25	0.045	1	CD8.TEMRA.XCL1/2	ENSG00000126767	ELK1
0.005587446	0.327911085	0.25	0.045	1	CD8.TEMRA.XCL1/2	ENSG00000137409	MTCH1
0.005624208	0.404304462	0.375	0.09	1	CD8.TEMRA.XCL1/2	ENSG00000183718	TRIM52
0.005631002	0.335908391	0.25	0.045	1	CD8.TEMRA.XCL1/2	ENSG00000140400	MAN2C1
0.00565045	0.374648032	0.25	0.046	1	CD8.TEMRA.XCL1/2	ENSG00000162542	TMCO4
0.005795918	0.26563124	0.25	0.044	1	CD8.TEMRA.XCL1/2	ENSG00000217128	FNIP1
0.005829178	0.26893836	0.25	0.044	1	CD8.TEMRA.XCL1/2	ENSG00000163904	SENP2
0.005895263	0.402726471	0.375	0.091	1	CD8.TEMRA.XCL1/2	ENSG00000161265	U2AF1L4
0.006031911	0.479092201	0.375	0.099	1	CD8.TEMRA.XCL1/2	ENSG00000120802	TMPO
0.006176429	0.458903478	0.5	0.141	1	CD8.TEMRA.XCL1/2	ENSG00000133703	KRAS
0.006201605	0.536338358	0.625	0.199	1	CD8.TEMRA.XCL1/2	ENSG00000143110	C1orf162
0.006225825	0.297617242	0.25	0.044	1	CD8.TEMRA.XCL1/2	ENSG00000178188	SH2B1
0.006324221	0.602660249	0.75	0.313	1	CD8.TEMRA.XCL1/2	ENSG00000107099	DOCK8
0.006387812	0.625483633	0.5	0.17	1	CD8.TEMRA.XCL1/2	ENSG00000143185	XCL2
0.006389768	0.355396136	0.25	0.048	1	CD8.TEMRA.XCL1/2	ENSG00000256235	SMIM3
0.006443441	0.330163459	0.375	0.088	1	CD8.TEMRA.XCL1/2	ENSG00000171425	ZNF581
0.00662344	0.469979142	0.5	0.149	1	CD8.TEMRA.XCL1/2	ENSG00000014123	UFL1
0.006826026	0.522677947	0.625	0.213	1	CD8.TEMRA.XCL1/2	ENSG00000173163	COMMD1
0.006862419	0.32742944	0.375	0.088	1	CD8.TEMRA.XCL1/2	ENSG00000142039	CCDC97
0.006872137	0.435159298	0.5	0.146	1	CD8.TEMRA.XCL1/2	ENSG00000110172	CHORDC1
0.006889495	0.444133385	0.25	0.05	1	CD8.TEMRA.XCL1/2	ENSG00000226471	NA
0.006948744	0.323576251	0.25	0.047	1	CD8.TEMRA.XCL1/2	ENSG00000112234	FBXL4
0.007180251	0.543071163	1	0.48	1	CD8.TEMRA.XCL1/2	ENSG00000089280	FUS
0.007309958	0.280918579	0.375	0.084	1	CD8.TEMRA.XCL1/2	ENSG00000117000	RLF
0.007392981	0.266347944	0.25	0.046	1	CD8.TEMRA.XCL1/2	ENSG00000140931	CMTM3
0.007405382	0.461914087	0.625	0.194	1	CD8.TEMRA.XCL1/2	ENSG00000122643	NT5C3A
0.007493767	0.5027953	1	0.611	1	CD8.TEMRA.XCL1/2	ENSG00000130811	EIF3G
0.007570931	0.396884478	0.375	0.094	1	CD8.TEMRA.XCL1/2	ENSG00000108578	BLMH
0.007624388	0.472758294	0.625	0.214	1	CD8.TEMRA.XCL1/2	ENSG00000033800	PIAS1
0.007637357	0.496165468	0.5	0.163	1	CD8.TEMRA.XCL1/2	ENSG00000198961	PJA2
0.007715623	0.263426964	0.25	0.046	1	CD8.TEMRA.XCL1/2	ENSG00000169967	MAP3K2
0.007725718	0.349557031	0.25	0.048	1	CD8.TEMRA.XCL1/2	ENSG00000064607	SUGP2
0.007743571	0.262242207	0.25	0.046	1	CD8.TEMRA.XCL1/2	ENSG00000089154	GCN1
0.007766349	0.37951092	0.5	0.138	1	CD8.TEMRA.XCL1/2	ENSG00000087274	ADD1
0.007803834	0.477370381	0.25	0.048	1	CD8.TEMRA.XCL1/2	ENSG00000211810	TRAV29DV5
0.007875994	0.428687849	0.375	0.097	1	CD8.TEMRA.XCL1/2	ENSG00000156711	MAPK13
0.008086348	0.447990368	0.5	0.151	1	CD8.TEMRA.XCL1/2	ENSG00000155926	SLA
0.00822028	0.350035599	0.25	0.05	1	CD8.TEMRA.XCL1/2	ENSG00000106617	PRKAG2
0.008261065	0.376812478	0.5	0.139	1	CD8.TEMRA.XCL1/2	ENSG00000164163	ABCE1
0.008300433	0.309139437	0.25	0.048	1	CD8.TEMRA.XCL1/2	ENSG00000118507	AKAP7
0.008501181	0.464852247	0.5	0.16	1	CD8.TEMRA.XCL1/2	ENSG00000088448	ANKRD10
0.008872693	0.252950368	0.25	0.047	1	CD8.TEMRA.XCL1/2	ENSG00000132394	EEFSEC
0.008879739	0.36668972	0.25	0.05	1	CD8.TEMRA.XCL1/2	ENSG00000079387	SENP1
0.008982807	0.316808676	0.25	0.049	1	CD8.TEMRA.XCL1/2	ENSG00000104691	UBXN8
0.008987921	0.52232369	0.75	0.326	1	CD8.TEMRA.XCL1/2	ENSG00000167085	PHB
0.009307241	0.369551733	0.375	0.094	1	CD8.TEMRA.XCL1/2	ENSG00000118412	CASP8AP2
0.009446653	0.256479393	0.25	0.047	1	CD8.TEMRA.XCL1/2	ENSG00000206337	HCP5
0.00974754	0.493821969	0.625	0.22	1	CD8.TEMRA.XCL1/2	ENSG00000108671	PSMD11
0.009785242	0.374893673	0.375	0.093	1	CD8.TEMRA.XCL1/2	ENSG00000167232	ZNF91
0.009811818	0.552976465	0.75	0.332	1	CD8.TEMRA.XCL1/2	ENSG00000168421	RHOH
0.009950703	0.29293246	0.375	0.09	1	CD8.TEMRA.XCL1/2	ENSG00000128585	MKLN1
