# Supplementary material for: Interferon-γ couples CD8+ T cell avidity and differentiation during infection
Source: Nat Commun. 2023 Oct 23;14:6727. doi: 10.1038/s41467-023-42455-4 (PMC10593754; doi:10.1038/s41467-023-42455-4)
Supplement: Supplementary file 6 — Supplementary Data 2 [file 41467_2023_42455_MOESM6_ESM.xlsx]

## Sheet: Signatures
IFNg signature	Ifngr2	Stat1	Stat2	Irf1	Irf2	Irf7	Cxcl9	Cxcl10	Cxcl11
Effector signature (Luckey et al, PNAS 2006)	Adam8	Ak3	Anln	Anxa1	Anxa2	Anxa4	Asf1b	Aspm	Atp6v1a	Aurka	Aurkb	Batf3	Bhlhe40	Birc5	Brca1	Bub1	C3	Capg	Casp3	Cbx1	Ccna2	Ccnb2	Ccnf	Ccr2	Cdc20	Cdc25c	Cdc45	Cdc6	Cdca3	Cdca8	Cdk1	Cdkn2c	Cdkn3	Cenpa	Chaf1a	Chek1	Cip2a	Cisd1	Ckap5	Cks1b	Cks2	Clcn5	Cmc2	Crmp1	Dbi	Dck	Degs1	Dhfr	Dhrs1
Memory Signature (Luckey et al, PNAS 2006)	Abca2	Abcc5	Abhd14a	Acadm	Acp5	Acp6	Adam22	Adcy7	Adgrg3	Akap9	Ankrd10	Arl4c	Ash1l	Bckdhb	Bcl2	Brd3	Cant1	Ccnd2	Ccnl2	Ccr7	Cd7	Cd96	Chchd7	Cipc	Coq9	Cox7a2l	Crlf3	Cst7	Ctsw	Dalrd3	Dbndd2	Dbp	Ddit3	Ddx51	Dgka	Diaph2	Dph5	Dusp12	Eif2ak4	Elp3	Emb	Eml5	Eomes	Evl	Ezh1	Fam189b	Fam8a1	Galnt11	Gbe1
[truncated: 133 more columns]
