# Supplementary material for: Interferon-γ couples CD8+ T cell avidity and differentiation during infection
Source: Nat Commun. 2023 Oct 23;14:6727. doi: 10.1038/s41467-023-42455-4 (PMC10593754; doi:10.1038/s41467-023-42455-4)
Supplement: Supplementary file 7 — Supplementary Data 3 [file 41467_2023_42455_MOESM7_ESM.xlsx]

## Sheet: Sheet1
Antibodies
	Antigen	Clone	Conjugate		Dilution	Supplier	Cat number
	CD3	17A2	FITC	Rat IgG2b	1/200	Biolegend	100203
	CD3	17A2	PerCP/Cy5.5	Rat IgG2b	1/200	Biolegend	100218
	CD4	RM4-5	BV605	Rat IgG2a, κ	1/400	Biolegend	100548
	CD11b	M1/70	BV421	Rat IgG2b, κ	1/200	Biolegend	101235
	CD11c	N418	BV605	Armenian Hamster IgG	1/200	Biolegend	117333
	CD8a	53-6.7	BV650	Rat IgG2b	1/400	Biolegend	100741
	CD8a	53-6.7	PerCP/Cy5.5	Rat IgG2b	1/400	Biolegend	100734
	CD44	IM7	A647	Rat IgG2b, κ	1/400	Biolegend	103017
	CD44	IM7	PE	Rat IgG2b, κ	1/400	Biolegend	103041
	CD44	IM7	BV785	Rat IgG2b, κ	1/400	Biolegend	103041
	CD45	30-F11	PerCP	Rat IgG2b, κ	1/200	Biolegend	103130
	CD45.1	A20	PE/Cy7	Mouse (A.SW) IgG2a, κ	1/200	Biolegend	110730
	CD45.1	A20	FITC	Mouse (A.SW) IgG2a, κ	1/200	Biolegend	110706
	CD45.1	A20	BV421	Mouse (A.SW) IgG2a, κ	1/200	Biolegend	110731
	CD45.2	104	APC	Mouse (SJL) IgG2a, κ	1/200	Biolegend	109814
	CD45.2	104	PE	Mouse (SJL) IgG2a, κ	1/200	Biolegend	109807
	CD45.2	104	PB	Mouse (SJL) IgG2a, κ	1/200	Biolegend	109819
	CD49d	R1-2	PE-Cy7	Rat IgG2b, κ	1/200	Biolegend	103617
	CD62L	MEL-14	BV711	Rat IgG2a, κ	1/200	Biolegend	104445
	CD69	H1.2F3	PE	Armenian Hamster IgG	1/400	Biolegend	104507
	CD69	H1.2F3	BV785	Armenian Hamster IgG	1/400	Biolegend	104543
	CD119	GR20	Biotin	Rat BN IgG2a, κ	1/100	BD Bioscience	558771
	CD122	TM-β1	Biotin	Rat IgG2b, κ	1/100	Biolegend	123205
	CD127	A-R34	BV421	Rat IgG2a, κ	1/200	Biolegend	135023
	CD127	A-R34	PE/Cy7	Rat IgG2a, κ	1/200	Biolegend	135013
	KLRGI	2F1/KLRF1	PE/Dazzle	Syrian Hamster IgG	1/200	Biolegend	138423
	KLRGI	2F1/KLRF1	APC	Syrian Hamster IgG	1/200	Biolegend	138411
	NK1.1	PK137	PE	Mouse IgG2a, κ	1/200	Biolegend	108707
	TCR Vβ5.1, 5.2	MR9-5	APC	Mouse IgG1, κ	1/200	Biolegend	139506
	TCR Vα2	B20.1	PE	Rat IgG2a, λ	1/200	Biolegend	127808
	H-2Kb	AF6-88	AF700	IgG2a, k	1/200	Biolegend	116521
	I-A/I-E	M5/114.15.2	PE/Cy5	Rat IgG2b, κ	1/200	Biolegend	107611
	I-A/I-E	M5/114.15.2	A700	Rat IgG2b, κ	1/200	Biolegend	107622
	LAMP1	1D4B	FITC	Rat IgG2a, κ	1/200	Biolegend	121606
	IFNg	XMG1.2	APC	Rat IgG1, κ	1/100	Biolegend	505810
	IFNg	XMG1.2	BV421	Rat IgG1, κ	1/100	Biolegend	505829
	TNFa	MP6-XT22	BV785	Rat IgG1, κ	1/100	Biolegend	506341
	Perforin	eBioOMAK-D	APC	Rat IgG2a, κ	1/200	eBiosciences	17-9392-80
	Granzyme b	GB11	A647	Mouse IgG1, κ	1/200	Biolegend	515406
	pY701 Stat1	58D6	Alex Fluor 488	monoclonal Rabbit IgG	1/30	Cell Signalling	9174S
	Streptavidin		APC		1/500	Biolegend	405243
