# Supplementary material for: Interferon-γ couples CD8+ T cell avidity and differentiation during infection
Source: Nat Commun. 2023 Oct 23;14:6727. doi: 10.1038/s41467-023-42455-4 (PMC10593754; doi:10.1038/s41467-023-42455-4)
Supplement: Supplementary file 8 — Source Data [file 41467_2023_42455_MOESM8_ESM.xlsx]

## Sheet: Fig1a
Time [d]	WT												CD8-IFN-γR KO
	#1	#2	#3	#4	#5	#6	#7	#8	#9	#10	#11	#12	#1	#2	#3	#4	#5	#6	#7	#8	#9	#10	#11	#12	#13	#14
0	100	100	100	100	100	100	100	100	100	100	100	100	100	100	100	100	100	100	100	100	99.2727	100	94.4649	100	100	100
2	95.1557	98.2639	95.8647	95.9108	91.4591	96.6912	90.8127	97.491	88.8446	88.1919	86.9231	88.3636	95.1673	92.8814	98.2301	96.7742	95.1768	100.329	100	94.6667	100	97.546	90.0369	93.2624	93.0909	87.8906
4	87.5433	90.2778	86.8421	84.7584	81.1388	88.2353	78.7986	97.1326	84.0637	82.6568	87.3077	86.9091	85.1301	97.6271	98.8201	85.8065	84.2444	86.5132	89.5238	83.1111	96.7273	97.8528	100	87.9433	80.7273	87.8906
6	85.1211	90.2778	81.5789	82.5279	79.0036	85.6618		94.6237	83.2669		86.5385	84.3636	85.1301	97.6271	97.0501	86.7742	80.7074	86.5132	88.5714	94.6667	94.1818	95.092	92.2509	87.9433	81.8182	85.1562
8	89.9654	96.1806	81.5789	91.0781		90.0735		95.6989	88.8446		92.3077	90.9091	90.7063	100.339	99.41	91.2903	78.7781	92.4342	97.619	94.2222	99.6364	98.773	98.155	94.3262	89.4545	91.0156
10	95.1557		86.8421	94.7955		97.4265		99.6416					96.6543	102.034	98.8201	99.0323	86.1736	100.329	102.381	98.2222

## Sheet: Fig1b
Time [d]	WT											CD8-IFN-γR KO
	#1	#2	#3	#4	#5	#6	#7	#8	#9	#10	#11	#1	#2	#3	#4	#5	#6	#7	#8	#9	#10	#11	#12	#13
3+4	32.2081	7.19114	42.7878	236.95	29.9442	9.94319	32.8311	3.1931	61.2277	9.97026	12.8328	45.0832	4.82458	11.3812	79.0975	25.3784	10.3104	13.8133	8.53864	278.286	28.5064	14.0937	9.66918	67.0725
6	394.639	34.3762	26.9322	358.664	1524.99	15.2223	0.607624	1.45976	0.844587	29.0465	712.36	12.3774	69.0719	9.00948	40.3015	6.57895	0.579306	2.96356	0.0750474	0.00038311	33.4802	4.93995
8	0.00320511	0.0836385	0.0115209	0.230648	0.0378879	0.0436047						3.19145	2.86019	0.303886	1.0984	2.64615

## Sheet: Fig1c
Time [d]	WT									CD8-IFN-γR KO
	#1	#2	#3	#4	#5	#6	#7	#8	#9	#1	#2	#3	#4	#5	#6	#7	#8
0	97.49	99.01	98.31	97.48	97.38	98.92	98.62	99.2	99.59	99.23	99.22	97.14	96.74	98.82	100	98.85	100
1	100	100	100	100	100	100	100	100	100	100	100	100	100	100	99.71	100	100
2	84.94	87.13	85.59	85.71	84.72	83.45	84.14	84.4	83.67	85.33	88.67	86.12	89.3	83.73	89.14	82.47	90.46
3	80.33	84.16	82.2	80.67	79.48	84.17	84.83	82.4	84.08	81.85	83.98	80.41	86.05	82.84	90	78.45	94.46
4
5	75.31	80.2	78.39	74.79		83.81	86.55	81.6	84.49	83.78	85.16	77.96	91.16	85.21	91.14	82.76	93.85
6		77.23				78.42	80	78.8	79.59	81.85	80.08		90.7	84.91	91.43	80.46	92
7										85.33	80.08		94.88	82.25	90	81.32	93.54
8										89.58	85.55		97.67	84.62	94	83.91	94.46
10														88.76	93.14	85.63	94.77
11														91.12	94.29	85.63	94.77

## Sheet: Fig1d
	Time [d]	WT	CD8-IFN-γR KO
WT #1	1	0
	3	0
	4	0
	5	0
	6	1
	7
WT #2	1	0
	3	0
	4	0
	5	0
	6	1
	7
WT #3	1	0
	3	0
	4	0
	5	0
	6	1
	7
WT #4	1	0
	3	0
	4	0
	5	0
	6	1
	7
WT #5	1	0
	3	0
	4	0
	5	1
	6
	7
WT #6	1	0
	3	0
	4	0
	5	0
	6	1
	7
WT #7	1	0
	3	0
	4	0
	5	1
	6
	7
WT #7	1	0
	3	0
	4	0
	5	1
	6
	7
WT #8	1	0
	3	1
	4
	5
	6
	7
KO #1	1		0
	3		0
	4		0
	5		0
	6		0
	7		0
	8		0
	9		0
	10		0
KO #2	1		0
	3		0
	4		0
	5		0
	6		0
	7		0
	8		0
	9		0
	10		0
KO #3	1		0
	3		0
	4		0
	5		0
	6		0
	7		0
	8		0
	9		0
	10		0
KO #4	1		0
	3		0
	4		0
	5		0
	6		0
	7		0
	8		0
	9		0
	10		0
KO #5	1		0
	3		0
	4		0
	5		0
	6		0
	7		0
	8		0
	9		0
	10		0
KO #6	1		0
	3		0
	4		0
	5		0
	6		0
	7		0
	8		0
	9		0
	10		0
KO #7	1		0
	3		0
	4		0
	5		1
	6
	7
	8
	9
	10
KO #8	1		0
	3		0
	4		0
	5		0
	6		0
	7		0
	8		0
	9		0
	10		0

## Sheet: Fig1e
WT	CD8-IFN-γR KO
99.64	99.76
99.42	99.82
98.12	98.15
96.8	98.67
98.73	98.55
95.46	97.14
96.52	96.91
96.91	97.3

## Sheet: Fig1f
WT	CD8-IFN-γR KO
4.24	0.92
1.33	1.26
1.41	0.93
1.27	1.08
2.08	1.68
3	2.64
2.41	2.75
2.82	2.84
1.67	0.7
1.76	1.17
2.31	1.84
2.46	1.38
3.03	1.73
4.03	3.11
1.97	2.37
5.05	2.12
4.59	4.71
3.14	2.62
2.64	2.62
4.55	4.76
4.3	3.88
2.66	2.72
2.22	2.77
4.18	4.84

## Sheet: Fig1g
WT	CD8-IFN-γR KO
1.28	0.74
1.51	0.88
3.32	1.68
1.18	0.62
1.62	0.96
4.13	1.93
	1.29
	1.8

## Sheet: Fig1h
WT	CD8-IFN-γR KO
78.2	76.6
68.7	81.3
87.3	87.6
86.3	82.2
66.4	76.4
83.1	83
78.1	72.2
	77.6

## Sheet: Fig1l
Time [d]	WT														CD8-IFN-γR KO
	#1	#2	#3	#4	#5	#6	#7	#8	#9	#10	#11	#12	#13	#14	#1	#2	#3	#4	#5	#6	#7	#8	#9	#10	#11	#12	#13
3+4	0.13	0.1385	0.205	0.07	0.1	0.21									0.395	0.55	0.06	0.07	0.05	0.04
6	0.85	0.795	2.37	1	0.75	0.7									0.99	2.49	1.74	2.59	1.65	1.08
8	3.47	3.79	3.68	3.49	4.64	4.58									5.14	5.18	4.7	4.67	4.33	4.52
9	3.77	5.99	5.73	3.91	7.13	3.92	7.64	4.5	6.91	2.46	11	6.55	4.94	5.42	5.05	6.66	4.41	4.17	6.28	5.46	3.76	5.02	8.19	5.33	3.62	5.28	6.75

## Sheet: Fig1j
WT	CD8-IFN-γR KO
21.54	14.3
18.08	22.71
27.48	27.8
23.18	18.97
41.3779	27.341
10.7449	6.91821
35.5201	13.9907
26.7232	14.2454
22.864	31.5055
10.9521	19.3747
18.5965	3.81464
16.6761	10.4754
7.41994	16.1422
20.2835

[truncated: 79 more sheets: Fig1k, Fig2a, Fig2c, Fig2d, Fig2e, Fig2f, Fig2g, Fig2h, Fig2l, Fig2j, Fig3a, Fig3b, Fig3c, Fig3d, Fig3e, Fig3f, Fig3g, Fig3h, Fig3l, Fig3j …]
